# Supplementary material for: Construction of a dinuclear silver(I) coordination complex with a Schiff base containing 4-amino-1,2,4-triazole ligands
Source: Acta Crystallogr Sect E Struct Rep Online. 2009 Feb 18;65(Pt 3):m283–4. doi: 10.1107/S1600536809004760 (PMC2968493; doi:10.1107/S1600536809004760)
Supplement: Supplementary file 1 [file e-65-0m283-sup1.cif]

##############################################################################
###                                                                        ###
###        Electronic paper (Acta Crystallographica Section E)             ###
###                                                                        ###
##############################################################################
#                                                                            #
# This CIF contains the data in a paper accepted for publication in Acta     #
# Crystallographica Section E. It conforms to the requirements of Notes      #
# for Authors for Section E, and has been peer reviewed under the auspices   #
# of the IUCr Commission on Journals.                                        #
#                                                                            #
# Full details of the Crystallographic Information File format               #
# are given in the paper "The Crystallographic Information File (CIF):       #
# a New Standard Archive File for Crystallography" by S. R. Hall, F. H.      #
# Allen and I. D. Brown [Acta Cryst. (1991), A47, 655-685].                  #
#                                                                            #
# The current version of the core CIF dictionary is obtainable from          #
# ftp://ftp.iucr.org/pub/cif_core.dic. The current version number is 2.4.    #
#                                                                            #
# Software is freely available for graphical display of the structure(s) in  #
# this CIF.  For information consult the CIF home page http://www.iucr.org/  #
# cif/home.html                                                              #
#                                                                            #
# This file may be used for bona fide research purposes within the           #
# scientific community so long as proper attribution is given to the journal # 
# article from which it was obtained.                                        #
#                                                                            #
##############################################################################
                                             
data_global
_audit_creation_method     'from SHELXL97 CIF and IUCr SHELXL97-template'
_journal_date_recd_electronic     2008-11-01
_journal_date_accepted     2009-02-10
_journal_name_full     'Acta Crystallographica, Section E'
_journal_year     2009
_journal_volume     65
_journal_issue      3
_journal_page_first     m283
_journal_page_last     m284
_journal_paper_category     QM
_journal_coeditor_code     WK2097
_publ_contact_author_name     'Qiaozhen Sun'
_publ_contact_author_address
;
  Department of Materials Chemistry
  School of Materials Science and Engineering
  Central South University, Changsha, 410083
  P. R. China
;
_publ_contact_author_email     rosesunqz@yahoo.com.cn
_publ_contact_author_fax     '+86-731-8876692'
_publ_contact_author_phone     '+86-731-8877813'
_publ_section_title
;
Construction of a dinuclear silver(I) coordination complex with a Schiff base
containing 4-amino-1,2,4-triazole ligands
;
loop_
    _publ_author_name
    _publ_author_footnote
    _publ_author_address
    'Qiaozhen Sun' .
;
Department of Materials Chemistry
Key Laboratory of Non-ferrous Metals of the Ministry of Education
School of Materials Science and Engineering
Central South University
Changsha 410083
People's Republic of China
;
    'Feng Zheng' .
;
Department of Materials Chemistry
Key Laboratory of Non-ferrous Metals of the Ministry of Education
School of Materials Science and Engineering
Central South University
Changsha 410083
People's Republic of China
;
    'Xiaodan Sun' .
;
Department of Materials Chemistry
Key Laboratory of Non-ferrous Metals of the Ministry of Education
School of Materials Science and Engineering
Central South University
Changsha 410083
People's Republic of China
;
    'Wei Wang' .
;
Department of Materials Chemistry
Key Laboratory of Non-ferrous Metals of the Ministry of Education
School of Materials Science and Engineering
Central South University
Changsha 410083
People's Republic of China
;
data_I
_chemical_name_systematic
;
bis[\m-1-(1,2,4-triazol-4-yliminomethyl)-2-naphthol]bis{[1-(1,2,4-triazol-4-
yliminomethyl)-2-naphthol]silver(I)} dinitrate monohydrate
;
_chemical_name_common     ?
_chemical_formula_moiety     'C52 H40 Ag2 N16 O4 2+, 2(N O3 -), H2 O'
_chemical_formula_sum     'C52 H42 Ag2 N18 O11'
_chemical_formula_iupac     '[Ag2 (C13 H10 N4 O1)4] (N O3)2, H2 O'
_chemical_formula_weight     1310.78
_chemical_melting_point     ?
_symmetry_cell_setting     Triclinic
_symmetry_space_group_name_H-M     'P -1'
_symmetry_space_group_name_Hall     '-P 1'
loop_
    _symmetry_equiv_pos_as_xyz
    'x, y, z'
    '-x, -y, -z'
_cell_length_a     9.8594(15)
_cell_length_b     10.7081(15)
_cell_length_c     12.8567(19)
_cell_angle_alpha     82.391(2)
_cell_angle_beta     81.155(2)
_cell_angle_gamma     77.626(2)
_cell_volume     1303.1(3)
_cell_formula_units_Z     1
_cell_measurement_reflns_used     2250
_cell_measurement_theta_min     2.40
_cell_measurement_theta_max     25.36
_cell_measurement_temperature     293(2)
_exptl_crystal_description     block
_exptl_crystal_colour     orange
_exptl_crystal_size_max     0.2
_exptl_crystal_size_mid     0.18
_exptl_crystal_size_min     0.16
_exptl_crystal_density_diffrn     1.670
_exptl_crystal_density_meas     ?
_exptl_crystal_density_method     'not measured'
_exptl_crystal_F_000     662
_exptl_absorpt_coefficient_mu     0.833
_exptl_absorpt_correction_type     multi-scan
_exptl_absorpt_process_details     '(SADABS; Bruker, 2000)'
_exptl_absorpt_correction_T_min     0.8263
_exptl_absorpt_correction_T_max     0.8865
_exptl_special_details
;
;
_diffrn_ambient_temperature     293(2)
_diffrn_radiation_type     MoK\a
_diffrn_radiation_wavelength     0.71073
_diffrn_radiation_source     'fine-focus sealed tube'
_diffrn_radiation_monochromator     graphite
_diffrn_measurement_device_type     'Bruker APEX CCD area-detector'
_diffrn_measurement_method     '\f and \w'
_diffrn_reflns_number     6610
_diffrn_reflns_av_R_equivalents     0.1176
_diffrn_reflns_av_sigmaI/netI     0.1026
_diffrn_reflns_theta_min     1.61
_diffrn_reflns_theta_max     25.00
_diffrn_reflns_theta_full     25.00
_diffrn_measured_fraction_theta_max     0.986
_diffrn_measured_fraction_theta_full     0.986
_diffrn_reflns_limit_h_min     -10
_diffrn_reflns_limit_h_max     11
_diffrn_reflns_limit_k_min     -12
_diffrn_reflns_limit_k_max     8
_diffrn_reflns_limit_l_min     -15
_diffrn_reflns_limit_l_max     14
_refine_special_details
;
Refinement of <i>F</i>^2^ against ALL reflections. The weighted <i>R</i>-factor
<i>wR</i> and goodness of fit <i>S</i> are based on <i>F</i>^2^, conventional
<i>R</i>-factors <i>R</i> are based on <i>F</i>, with <i>F</i> set to zero for
negative <i>F</i>^2^. The threshold expression of <i>F</i>^2^ >
\s(<i>F</i>^2^) is used only for calculating <i>R</i>-factors(gt) <i>etc</i>.
and is not relevant to the choice of reflections for refinement.
<i>R</i>-factors based on <i>F</i>^2^ are statistically about twice as large
as those based on <i>F</i>, and <i>R</i>- factors based on ALL data will be
even larger.
;
_reflns_number_total     4536
_reflns_number_gt     3137
_reflns_threshold_expression     I>2\s(I)
_refine_ls_structure_factor_coef     Fsqd
_refine_ls_matrix_type     full
_refine_ls_R_factor_all     0.0791
_refine_ls_R_factor_gt     0.0546
_refine_ls_wR_factor_gt     0.1223
_refine_ls_wR_factor_ref     0.1328
_refine_ls_goodness_of_fit_ref     0.998
_refine_ls_restrained_S_all     0.998
_refine_ls_number_reflns     4536
_refine_ls_number_parameters     379
_refine_ls_number_restraints     0
_refine_ls_hydrogen_treatment     constr
_refine_ls_weighting_scheme     calc
_refine_ls_weighting_details
                 'calc w=1/[\s^2^(Fo^2^)+(0.0601P)^2^] where P=(Fo^2^+2Fc^2^)/3'
_atom_sites_solution_hydrogens     'geom, H2O from difmap'
_atom_sites_solution_primary     direct
_atom_sites_solution_secondary     difmap
_refine_ls_shift/su_max     0.001
_refine_ls_shift/su_mean     0.000
_refine_diff_density_max     0.850
_refine_diff_density_min     -0.839
_refine_ls_extinction_method     none
_refine_ls_extinction_coef     ?
loop_
    _atom_type_symbol
    _atom_type_description
    _atom_type_scat_dispersion_real
    _atom_type_scat_dispersion_imag
    _atom_type_scat_source
    'C' 'C' 0.0033 0.0016
                         'International Tables Vol C Tables 4.2.6.8 and 6.1.1.4'
    'H' 'H' 0.0000 0.0000
                         'International Tables Vol C Tables 4.2.6.8 and 6.1.1.4'
    'N' 'N' 0.0061 0.0033
                         'International Tables Vol C Tables 4.2.6.8 and 6.1.1.4'
    'O' 'O' 0.0106 0.0060
                         'International Tables Vol C Tables 4.2.6.8 and 6.1.1.4'
    'Ag' 'Ag' -0.8971 1.1015
                         'International Tables Vol C Tables 4.2.6.8 and 6.1.1.4'
_computing_data_collection     'SMART (Bruker, 2000)'
_computing_cell_refinement     'SAINT (Bruker, 2000)'
_computing_data_reduction     'SAINT (Bruker, 2000)'
_computing_structure_solution     'SHELXTL (Sheldrick, 2008)'
_computing_structure_refinement     'SHELXTL (Sheldrick, 2008)'
_computing_molecular_graphics     'SHELXTL (Sheldrick, 2008)'
_computing_publication_material     'SHELXTL (Sheldrick, 2008)'
loop_
    _atom_site_type_symbol
    _atom_site_label
    _atom_site_fract_x
    _atom_site_fract_y
    _atom_site_fract_z
    _atom_site_U_iso_or_equiv
    _atom_site_adp_type
    _atom_site_calc_flag
    _atom_site_refinement_flags
    _atom_site_occupancy
    _atom_site_disorder_assembly
    _atom_site_disorder_group
    Ag Ag1 0.84563(4) 0.12190(4) 0.95202(3) 0.0613(2) Uani d . 1 . .
    O O1 0.3147(4) 0.5935(3) 0.5781(2) 0.0564(9) Uani d . 1 . .
    H H1A 0.3862 0.5514 0.6002 0.085 Uiso calc R 1 . .
    O O2 1.2327(4) 0.0054(4) 0.4026(3) 0.0701(11) Uani d . 1 . .
    H H2B 1.2018 0.0029 0.4656 0.105 Uiso calc R 1 . .
    N N1 0.4657(4) 0.4732(4) 0.7179(3) 0.0488(10) Uani d . 1 . .
    N N2 0.5888(4) 0.3908(4) 0.7472(3) 0.0447(10) Uani d . 1 . .
    N N3 0.7966(4) 0.2720(4) 0.7236(3) 0.0590(12) Uani d . 1 . .
    N N4 0.7427(4) 0.2564(4) 0.8288(3) 0.0554(11) Uani d . 1 . .
    N N5 1.2436(4) -0.0497(4) 0.6037(3) 0.0453(9) Uani d . 1 . .
    N N6 1.1907(4) -0.0406(3) 0.7095(3) 0.0412(9) Uani d . 1 . .
    N N7 1.0373(4) 0.0221(4) 0.8420(3) 0.0489(10) Uani d . 1 . .
    N N8 1.1554(4) -0.0524(4) 0.8806(3) 0.0447(10) Uani d . 1 . .
    C C1 0.1290(5) 0.6319(4) 0.8481(4) 0.0423(11) Uani d . 1 . .
    C C2 0.1404(6) 0.6048(5) 0.9573(4) 0.0530(13) Uani d . 1 . .
    H H2A 0.2232 0.5561 0.9789 0.064 Uiso calc R 1 . .
    C C3 0.0338(6) 0.6481(6) 1.0306(4) 0.0633(15) Uani d . 1 . .
    H H3A 0.0449 0.6287 1.1019 0.076 Uiso calc R 1 . .
    C C4 -0.0937(6) 0.7218(6) 1.0028(4) 0.0663(15) Uani d . 1 . .
    H H4A -0.1664 0.7506 1.0545 0.080 Uiso calc R 1 . .
    C C5 -0.1082(6) 0.7501(5) 0.8987(5) 0.0650(15) Uani d . 1 . .
    H H5A -0.1922 0.7993 0.8794 0.078 Uiso calc R 1 . .
    C C6 -0.0002(5) 0.7072(5) 0.8189(4) 0.0514(12) Uani d . 1 . .
    C C7 -0.0158(6) 0.7374(5) 0.7109(4) 0.0582(14) Uani d . 1 . .
    H H7A -0.1003 0.7859 0.6921 0.070 Uiso calc R 1 . .
    C C8 0.0863(6) 0.6988(5) 0.6352(4) 0.0552(14) Uani d . 1 . .
    H H8A 0.0722 0.7200 0.5646 0.066 Uiso calc R 1 . .
    C C9 0.2163(5) 0.6255(4) 0.6608(4) 0.0442(11) Uani d . 1 . .
    C C10 0.2382(5) 0.5910(4) 0.7651(4) 0.0404(11) Uani d . 1 . .
    C C11 0.3702(5) 0.5102(4) 0.7907(4) 0.0419(11) Uani d . 1 . .
    H H11A 0.3840 0.4858 0.8611 0.050 Uiso calc R 1 . .
    C C12 0.6178(5) 0.3277(5) 0.8406(4) 0.0515(13) Uani d . 1 . .
    H H12A 0.5582 0.3338 0.9040 0.062 Uiso calc R 1 . .
    C C13 0.7004(5) 0.3530(5) 0.6776(4) 0.0548(14) Uani d . 1 . .
    H H13A 0.7082 0.3809 0.6057 0.066 Uiso calc R 1 . .
    C C14 1.5717(5) -0.2019(5) 0.4532(4) 0.0459(11) Uani d . 1 . .
    C C15 1.6506(5) -0.2714(5) 0.5336(4) 0.0570(13) Uani d . 1 . .
    H H15A 1.6110 -0.2711 0.6041 0.068 Uiso calc R 1 . .
    C C16 1.7841(6) -0.3386(6) 0.5089(5) 0.0684(16) Uani d . 1 . .
    H H16A 1.8327 -0.3846 0.5629 0.082 Uiso calc R 1 . .
    C C17 1.8483(7) -0.3395(6) 0.4050(6) 0.083(2) Uani d . 1 . .
    H H17A 1.9405 -0.3821 0.3897 0.099 Uiso calc R 1 . .
    C C18 1.7744(7) -0.2771(6) 0.3256(5) 0.0719(17) Uani d . 1 . .
    H H18A 1.8153 -0.2810 0.2556 0.086 Uiso calc R 1 . .
    C C19 1.6372(6) -0.2068(5) 0.3479(4) 0.0577(14) Uani d . 1 . .
    C C20 1.5622(7) -0.1409(6) 0.2656(4) 0.0679(17) Uani d . 1 . .
    H H20A 1.6040 -0.1457 0.1959 0.082 Uiso calc R 1 . .
    C C21 1.4303(7) -0.0703(6) 0.2851(4) 0.0673(17) Uani d . 1 . .
    H H21A 1.3840 -0.0259 0.2294 0.081 Uiso calc R 1 . .
    C C22 1.3641(6) -0.0650(5) 0.3907(4) 0.0526(13) Uani d . 1 . .
    C C23 1.4329(5) -0.1275(4) 0.4742(3) 0.0435(11) Uani d . 1 . .
    C C24 1.3675(5) -0.1161(5) 0.5824(3) 0.0441(11) Uani d . 1 . .
    H H24A 1.4163 -0.1578 0.6377 0.053 Uiso calc R 1 . .
    C C25 1.0619(5) 0.0279(5) 0.7388(4) 0.0477(12) Uani d . 1 . .
    H H25A 1.0000 0.0725 0.6926 0.057 Uiso calc R 1 . .
    C C26 1.2458(5) -0.0883(4) 0.7999(3) 0.0432(11) Uani d . 1 . .
    H H26A 1.3346 -0.1390 0.8039 0.052 Uiso calc R 1 . .
    N N9 0.5609(6) 0.7008(7) 0.8823(5) 0.0847(17) Uani d . 1 . .
    O O3 0.5165(10) 0.7921(8) 0.9419(6) 0.183(4) Uani d . 1 . .
    O O4 0.5557(6) 0.7361(6) 0.7950(4) 0.125(2) Uani d . 1 . .
    O O5 0.5869(6) 0.5986(5) 0.9295(5) 0.116(2) Uani d . 1 . .
    O O1W 0.6044(13) -0.0162(13) 0.9945(10) 0.143(5) Uani d P 0.50 . .
    H H1WA 0.6068 -0.0783 0.9589 0.171 Uiso d PR 0.50 . .
    H H1WB 0.5600 -0.0207 1.0566 0.171 Uiso d PR 0.50 . .
loop_
    _atom_site_aniso_label
    _atom_site_aniso_U_11
    _atom_site_aniso_U_22
    _atom_site_aniso_U_33
    _atom_site_aniso_U_12
    _atom_site_aniso_U_13
    _atom_site_aniso_U_23
    Ag1 0.0486(3) 0.0810(4) 0.0381(2) 0.0158(2) -0.00257(16) 0.00200(18)
    O1 0.053(2) 0.067(2) 0.0399(17) 0.0063(18) -0.0092(16) 0.0002(16)
    O2 0.076(3) 0.077(3) 0.0453(19) 0.013(2) -0.0091(18) -0.0055(18)
    N1 0.041(2) 0.054(3) 0.046(2) 0.005(2) -0.0109(19) -0.0009(19)
    N2 0.037(2) 0.051(2) 0.039(2) 0.0072(18) -0.0074(17) -0.0035(17)
    N3 0.046(3) 0.076(3) 0.041(2) 0.011(2) -0.0012(19) -0.001(2)
    N4 0.048(3) 0.073(3) 0.037(2) 0.009(2) -0.0116(19) -0.001(2)
    N5 0.047(2) 0.046(2) 0.0352(19) 0.0018(19) 0.0022(17) -0.0045(16)
    N6 0.038(2) 0.041(2) 0.0361(19) 0.0033(18) 0.0052(16) -0.0051(16)
    N7 0.038(2) 0.054(3) 0.043(2) 0.0105(19) -0.0008(17) -0.0038(18)
    N8 0.037(2) 0.053(3) 0.036(2) 0.0062(18) -0.0033(17) -0.0029(17)
    C1 0.036(3) 0.039(3) 0.051(3) -0.003(2) -0.010(2) -0.004(2)
    C2 0.045(3) 0.061(3) 0.052(3) -0.008(3) -0.011(2) -0.003(2)
    C3 0.058(4) 0.087(4) 0.044(3) -0.017(3) 0.006(2) -0.013(3)
    C4 0.049(3) 0.082(4) 0.063(3) -0.004(3) 0.009(3) -0.022(3)
    C5 0.041(3) 0.060(4) 0.089(4) 0.001(3) -0.005(3) -0.012(3)
    C6 0.035(3) 0.051(3) 0.066(3) -0.002(2) -0.009(2) -0.008(2)
    C7 0.043(3) 0.058(3) 0.070(4) 0.005(3) -0.024(3) -0.001(3)
    C8 0.056(3) 0.056(3) 0.049(3) 0.006(3) -0.022(3) 0.000(2)
    C9 0.046(3) 0.041(3) 0.045(3) -0.003(2) -0.011(2) -0.001(2)
    C10 0.034(3) 0.036(3) 0.051(3) -0.003(2) -0.011(2) -0.005(2)
    C11 0.037(3) 0.046(3) 0.039(2) 0.000(2) -0.007(2) -0.005(2)
    C12 0.042(3) 0.067(3) 0.035(2) 0.014(2) -0.008(2) -0.006(2)
    C13 0.045(3) 0.071(4) 0.036(2) 0.009(3) -0.001(2) 0.002(2)
    C14 0.048(3) 0.043(3) 0.048(3) -0.014(2) 0.005(2) -0.014(2)
    C15 0.048(3) 0.058(3) 0.062(3) -0.004(3) 0.006(3) -0.019(3)
    C16 0.041(3) 0.076(4) 0.086(4) -0.004(3) -0.001(3) -0.022(3)
    C17 0.053(4) 0.079(5) 0.109(5) -0.007(3) 0.025(4) -0.040(4)
    C18 0.068(4) 0.076(4) 0.069(4) -0.024(3) 0.031(3) -0.029(3)
    C19 0.062(4) 0.056(3) 0.055(3) -0.022(3) 0.018(3) -0.020(3)
    C20 0.085(5) 0.074(4) 0.042(3) -0.027(4) 0.022(3) -0.014(3)
    C21 0.097(5) 0.068(4) 0.033(3) -0.014(4) -0.002(3) -0.002(2)
    C22 0.063(4) 0.048(3) 0.043(3) -0.008(3) 0.003(2) -0.008(2)
    C23 0.049(3) 0.040(3) 0.039(2) -0.010(2) 0.005(2) -0.008(2)
    C24 0.042(3) 0.048(3) 0.039(2) -0.006(2) 0.003(2) -0.003(2)
    C25 0.038(3) 0.055(3) 0.039(2) 0.007(2) -0.002(2) 0.001(2)
    C26 0.041(3) 0.047(3) 0.036(2) 0.002(2) -0.005(2) -0.004(2)
    N9 0.076(4) 0.099(5) 0.081(4) -0.028(4) -0.029(3) 0.021(4)
    O3 0.216(9) 0.163(7) 0.149(6) -0.041(6) 0.080(6) -0.057(6)
    O4 0.101(4) 0.177(6) 0.076(3) -0.002(4) -0.015(3) 0.031(4)
    O5 0.132(5) 0.090(4) 0.118(4) -0.007(3) -0.041(4) 0.027(3)
    O1W 0.115(10) 0.181(12) 0.125(9) -0.003(9) 0.005(8) -0.057(8)
_geom_special_details
;
All e.s.d.'s (except the e.s.d. in the dihedral angle between two l.s. planes)
are estimated using the full covariance matrix. The cell e.s.d.'s are taken
into account individually in the estimation of e.s.d.'s in distances, angles
and torsion angles; correlations between e.s.d.'s in cell parameters are only
used when they are defined by crystal symmetry. An approximate (isotropic)
treatment of cell e.s.d.'s is used for estimating e.s.d.'s involving l.s.
planes.
;
loop_
    _geom_bond_atom_site_label_1
    _geom_bond_atom_site_label_2
    _geom_bond_site_symmetry_2
    _geom_bond_distance
    _geom_bond_publ_flag
    Ag1 N8 2_757 2.182(3) ?
    Ag1 N4 . 2.209(4) ?
    Ag1 N7 . 2.329(4) ?
    O1 C9 . 1.351(6) ?
    O1 H1A . 0.8200 ?
    O2 C22 . 1.349(7) ?
    O2 H2B . 0.8200 ?
    N1 C11 . 1.259(6) ?
    N1 N2 . 1.410(5) ?
    N2 C13 . 1.333(6) ?
    N2 C12 . 1.338(5) ?
    N3 C13 . 1.298(6) ?
    N3 N4 . 1.377(5) ?
    N4 C12 . 1.300(6) ?
    N5 C24 . 1.284(6) ?
    N5 N6 . 1.389(5) ?
    N6 C25 . 1.349(6) ?
    N6 C26 . 1.351(5) ?
    N7 C25 . 1.307(6) ?
    N7 N8 . 1.383(5) ?
    N8 C26 . 1.301(6) ?
    N8 Ag1 2_757 2.182(3) ?
    C1 C2 . 1.412(6) ?
    C1 C6 . 1.428(6) ?
    C1 C10 . 1.435(6) ?
    C2 C3 . 1.346(8) ?
    C2 H2A . 0.9300 ?
    C3 C4 . 1.403(8) ?
    C3 H3A . 0.9300 ?
    C4 C5 . 1.355(8) ?
    C4 H4A . 0.9300 ?
    C5 C6 . 1.406(7) ?
    C5 H5A . 0.9300 ?
    C6 C7 . 1.408(7) ?
    C7 C8 . 1.326(8) ?
    C7 H7A . 0.9300 ?
    C8 C9 . 1.413(6) ?
    C8 H8A . 0.9300 ?
    C9 C10 . 1.381(6) ?
    C10 C11 . 1.458(6) ?
    C11 H11A . 0.9300 ?
    C12 H12A . 0.9300 ?
    C13 H13A . 0.9300 ?
    C14 C19 . 1.410(6) ?
    C14 C15 . 1.422(7) ?
    C14 C23 . 1.434(7) ?
    C15 C16 . 1.370(8) ?
    C15 H15A . 0.9300 ?
    C16 C17 . 1.388(9) ?
    C16 H16A . 0.9300 ?
    C17 C18 . 1.363(9) ?
    C17 H17A . 0.9300 ?
    C18 C19 . 1.407(8) ?
    C18 H18A . 0.9300 ?
    C19 C20 . 1.409(8) ?
    C20 C21 . 1.362(9) ?
    C20 H20A . 0.9300 ?
    C21 C22 . 1.416(7) ?
    C21 H21A . 0.9300 ?
    C22 C23 . 1.378(7) ?
    C23 C24 . 1.450(6) ?
    C24 H24A . 0.9300 ?
    C25 H25A . 0.9300 ?
    C26 H26A . 0.9300 ?
    N9 O4 . 1.141(6) ?
    N9 O5 . 1.176(7) ?
    N9 O3 . 1.284(9) ?
    O1W H1WA . 0.8499 ?
    O1W H1WB . 0.8500 ?
loop_
    _geom_angle_atom_site_label_1
    _geom_angle_atom_site_label_2
    _geom_angle_atom_site_label_3
    _geom_angle_site_symmetry_1
    _geom_angle_site_symmetry_3
    _geom_angle
    _geom_angle_publ_flag
    N8 Ag1 N4 2_757 . 147.87(16) ?
    N8 Ag1 N7 2_757 . 114.48(13) ?
    N4 Ag1 N7 . . 97.64(14) ?
    C9 O1 H1A . . 109.5 ?
    C22 O2 H2B . . 109.5 ?
    C11 N1 N2 . . 117.8(4) ?
    C13 N2 C12 . . 106.0(4) ?
    C13 N2 N1 . . 123.0(4) ?
    C12 N2 N1 . . 130.8(4) ?
    C13 N3 N4 . . 105.8(4) ?
    C12 N4 N3 . . 108.0(4) ?
    C12 N4 Ag1 . . 126.5(3) ?
    N3 N4 Ag1 . . 125.4(3) ?
    C24 N5 N6 . . 117.6(4) ?
    C25 N6 C26 . . 106.3(4) ?
    C25 N6 N5 . . 121.5(4) ?
    C26 N6 N5 . . 132.2(4) ?
    C25 N7 N8 . . 106.9(4) ?
    C25 N7 Ag1 . . 130.5(3) ?
    N8 N7 Ag1 . . 122.5(3) ?
    C26 N8 N7 . . 107.8(3) ?
    C26 N8 Ag1 . 2_757 129.5(3) ?
    N7 N8 Ag1 . 2_757 121.5(3) ?
    C2 C1 C6 . . 117.2(4) ?
    C2 C1 C10 . . 124.7(4) ?
    C6 C1 C10 . . 118.1(4) ?
    C3 C2 C1 . . 121.2(5) ?
    C3 C2 H2A . . 119.4 ?
    C1 C2 H2A . . 119.4 ?
    C2 C3 C4 . . 121.9(5) ?
    C2 C3 H3A . . 119.0 ?
    C4 C3 H3A . . 119.0 ?
    C5 C4 C3 . . 118.5(5) ?
    C5 C4 H4A . . 120.8 ?
    C3 C4 H4A . . 120.8 ?
    C4 C5 C6 . . 121.9(5) ?
    C4 C5 H5A . . 119.0 ?
    C6 C5 H5A . . 119.0 ?
    C5 C6 C7 . . 121.6(5) ?
    C5 C6 C1 . . 119.2(5) ?
    C7 C6 C1 . . 119.2(5) ?
    C8 C7 C6 . . 121.9(5) ?
    C8 C7 H7A . . 119.0 ?
    C6 C7 H7A . . 119.0 ?
    C7 C8 C9 . . 120.6(4) ?
    C7 C8 H8A . . 119.7 ?
    C9 C8 H8A . . 119.7 ?
    O1 C9 C10 . . 123.3(4) ?
    O1 C9 C8 . . 116.2(4) ?
    C10 C9 C8 . . 120.5(5) ?
    C9 C10 C1 . . 119.7(4) ?
    C9 C10 C11 . . 120.1(4) ?
    C1 C10 C11 . . 120.2(4) ?
    N1 C11 C10 . . 120.2(4) ?
    N1 C11 H11A . . 119.9 ?
    C10 C11 H11A . . 119.9 ?
    N4 C12 N2 . . 109.3(4) ?
    N4 C12 H12A . . 125.4 ?
    N2 C12 H12A . . 125.4 ?
    N3 C13 N2 . . 111.0(4) ?
    N3 C13 H13A . . 124.5 ?
    N2 C13 H13A . . 124.5 ?
    C19 C14 C15 . . 116.7(5) ?
    C19 C14 C23 . . 119.6(5) ?
    C15 C14 C23 . . 123.7(4) ?
    C16 C15 C14 . . 121.1(5) ?
    C16 C15 H15A . . 119.5 ?
    C14 C15 H15A . . 119.5 ?
    C15 C16 C17 . . 121.4(6) ?
    C15 C16 H16A . . 119.3 ?
    C17 C16 H16A . . 119.3 ?
    C18 C17 C16 . . 119.1(6) ?
    C18 C17 H17A . . 120.4 ?
    C16 C17 H17A . . 120.4 ?
    C17 C18 C19 . . 121.0(6) ?
    C17 C18 H18A . . 119.5 ?
    C19 C18 H18A . . 119.5 ?
    C18 C19 C20 . . 120.7(5) ?
    C18 C19 C14 . . 120.6(6) ?
    C20 C19 C14 . . 118.7(5) ?
    C21 C20 C19 . . 121.9(5) ?
    C21 C20 H20A . . 119.1 ?
    C19 C20 H20A . . 119.1 ?
    C20 C21 C22 . . 119.6(5) ?
    C20 C21 H21A . . 120.2 ?
    C22 C21 H21A . . 120.2 ?
    O2 C22 C23 . . 123.6(5) ?
    O2 C22 C21 . . 115.6(5) ?
    C23 C22 C21 . . 120.8(5) ?
    C22 C23 C14 . . 119.4(4) ?
    C22 C23 C24 . . 120.6(5) ?
    C14 C23 C24 . . 120.0(4) ?
    N5 C24 C23 . . 121.5(4) ?
    N5 C24 H24A . . 119.3 ?
    C23 C24 H24A . . 119.3 ?
    N7 C25 N6 . . 109.7(4) ?
    N7 C25 H25A . . 125.2 ?
    N6 C25 H25A . . 125.2 ?
    N8 C26 N6 . . 109.3(4) ?
    N8 C26 H26A . . 125.3 ?
    N6 C26 H26A . . 125.3 ?
    O4 N9 O5 . . 134.0(9) ?
    O4 N9 O3 . . 112.1(8) ?
    O5 N9 O3 . . 113.6(7) ?
    H1WA O1W H1WB . . 115.9 ?
loop_
    _geom_torsion_atom_site_label_1
    _geom_torsion_atom_site_label_2
    _geom_torsion_atom_site_label_3
    _geom_torsion_atom_site_label_4
    _geom_torsion_site_symmetry_1
    _geom_torsion_site_symmetry_2
    _geom_torsion_site_symmetry_3
    _geom_torsion_site_symmetry_4
    _geom_torsion
    _geom_torsion_publ_flag
    C11 N1 N2 C13 . . . . -175.1(5) ?
    C11 N1 N2 C12 . . . . 10.7(8) ?
    C13 N3 N4 C12 . . . . 0.2(6) ?
    C13 N3 N4 Ag1 . . . . 175.9(4) ?
    N8 Ag1 N4 C12 2_757 . . . -11.8(6) ?
    N7 Ag1 N4 C12 . . . . 170.0(5) ?
    N8 Ag1 N4 N3 2_757 . . . 173.4(3) ?
    N7 Ag1 N4 N3 . . . . -4.9(4) ?
    C24 N5 N6 C25 . . . . 179.6(4) ?
    C24 N5 N6 C26 . . . . 1.0(7) ?
    N8 Ag1 N7 C25 2_757 . . . 170.2(4) ?
    N4 Ag1 N7 C25 . . . . -10.8(5) ?
    N8 Ag1 N7 N8 2_757 . . . -14.1(4) ?
    N4 Ag1 N7 N8 . . . . 164.8(3) ?
    C25 N7 N8 C26 . . . . 0.0(5) ?
    Ag1 N7 N8 C26 . . . . -176.6(3) ?
    C25 N7 N8 Ag1 . . . 2_757 -168.3(3) ?
    Ag1 N7 N8 Ag1 . . . 2_757 15.1(5) ?
    C6 C1 C2 C3 . . . . 0.0(7) ?
    C10 C1 C2 C3 . . . . 179.0(5) ?
    C1 C2 C3 C4 . . . . 0.1(9) ?
    C2 C3 C4 C5 . . . . -0.4(9) ?
    C3 C4 C5 C6 . . . . 0.4(9) ?
    C4 C5 C6 C7 . . . . -179.7(5) ?
    C4 C5 C6 C1 . . . . -0.2(8) ?
    C2 C1 C6 C5 . . . . 0.0(7) ?
    C10 C1 C6 C5 . . . . -179.1(5) ?
    C2 C1 C6 C7 . . . . 179.5(5) ?
    C10 C1 C6 C7 . . . . 0.5(7) ?
    C5 C6 C7 C8 . . . . 179.1(5) ?
    C1 C6 C7 C8 . . . . -0.5(8) ?
    C6 C7 C8 C9 . . . . -0.3(9) ?
    C7 C8 C9 O1 . . . . -178.4(5) ?
    C7 C8 C9 C10 . . . . 1.2(8) ?
    O1 C9 C10 C1 . . . . 178.4(4) ?
    C8 C9 C10 C1 . . . . -1.2(7) ?
    O1 C9 C10 C11 . . . . -3.4(7) ?
    C8 C9 C10 C11 . . . . 177.0(4) ?
    C2 C1 C10 C9 . . . . -178.6(5) ?
    C6 C1 C10 C9 . . . . 0.3(7) ?
    C2 C1 C10 C11 . . . . 3.2(7) ?
    C6 C1 C10 C11 . . . . -177.8(4) ?
    N2 N1 C11 C10 . . . . -177.4(4) ?
    C9 C10 C11 N1 . . . . 1.2(7) ?
    C1 C10 C11 N1 . . . . 179.3(4) ?
    N3 N4 C12 N2 . . . . -0.9(6) ?
    Ag1 N4 C12 N2 . . . . -176.5(3) ?
    C13 N2 C12 N4 . . . . 1.1(6) ?
    N1 N2 C12 N4 . . . . 176.1(5) ?
    N4 N3 C13 N2 . . . . 0.5(6) ?
    C12 N2 C13 N3 . . . . -1.0(6) ?
    N1 N2 C13 N3 . . . . -176.5(4) ?
    C19 C14 C15 C16 . . . . 0.5(8) ?
    C23 C14 C15 C16 . . . . -178.6(5) ?
    C14 C15 C16 C17 . . . . 1.3(9) ?
    C15 C16 C17 C18 . . . . -3.2(10) ?
    C16 C17 C18 C19 . . . . 3.3(9) ?
    C17 C18 C19 C20 . . . . 179.0(6) ?
    C17 C18 C19 C14 . . . . -1.5(9) ?
    C15 C14 C19 C18 . . . . -0.3(7) ?
    C23 C14 C19 C18 . . . . 178.7(5) ?
    C15 C14 C19 C20 . . . . 179.1(5) ?
    C23 C14 C19 C20 . . . . -1.8(7) ?
    C18 C19 C20 C21 . . . . -178.8(6) ?
    C14 C19 C20 C21 . . . . 1.7(9) ?
    C19 C20 C21 C22 . . . . -1.7(9) ?
    C20 C21 C22 O2 . . . . -178.9(5) ?
    C20 C21 C22 C23 . . . . 1.8(9) ?
    O2 C22 C23 C14 . . . . 178.8(5) ?
    C21 C22 C23 C14 . . . . -1.9(8) ?
    O2 C22 C23 C24 . . . . -2.5(8) ?
    C21 C22 C23 C24 . . . . 176.7(5) ?
    C19 C14 C23 C22 . . . . 2.0(7) ?
    C15 C14 C23 C22 . . . . -179.0(5) ?
    C19 C14 C23 C24 . . . . -176.7(4) ?
    C15 C14 C23 C24 . . . . 2.3(7) ?
    N6 N5 C24 C23 . . . . -178.0(4) ?
    C22 C23 C24 N5 . . . . 1.1(7) ?
    C14 C23 C24 N5 . . . . 179.7(5) ?
    N8 N7 C25 N6 . . . . 0.4(6) ?
    Ag1 N7 C25 N6 . . . . 176.6(3) ?
    C26 N6 C25 N7 . . . . -0.7(6) ?
    N5 N6 C25 N7 . . . . -179.5(4) ?
    N7 N8 C26 N6 . . . . -0.4(5) ?
    Ag1 N8 C26 N6 2_757 . . . 166.7(3) ?
    C25 N6 C26 N8 . . . . 0.7(6) ?
    N5 N6 C26 N8 . . . . 179.4(4) ?
loop_
    _geom_hbond_atom_site_label_D
    _geom_hbond_atom_site_label_H
    _geom_hbond_atom_site_label_A
    _geom_hbond_site_symmetry_A
    _geom_hbond_distance_DH
    _geom_hbond_distance_HA
    _geom_hbond_distance_DA
    _geom_hbond_angle_DHA
    _geom_hbond_publ_flag
    O1 H1A N1 . 0.82 1.83 2.548(4) 145 y
    O2 H2B N5 . 0.82 1.87 2.588(5) 145 y
    O1W H1WA O3 1_545 0.85 1.85 2.594(15) 145 y
