# Supplementary material for: Construction of a dinuclear silver(I) coordination complex with a Schiff base containing 4-amino-1,2,4-triazole ligands
Source: Acta Crystallogr Sect E Struct Rep Online. 2009 Feb 18;65(Pt 3):m283–4. doi: 10.1107/S1600536809004760 (PMC2968493; doi:10.1107/S1600536809004760)
Supplement: Supplementary file 2 [file e-65-0m283-Isup2.hkl]

# 
# h,k,l, Fc-squared, Fo-squared, sigma(Fo-squared) and status flag 
# 
data_I
_shelx_title ' A in P-1' 
_shelx_refln_list_code          4 
_shelx_F_calc_maximum      366.21 
_exptl_crystal_F_000       662.00 
_reflns_d_resolution_high  0.8410 
 
loop_ 
 _symmetry_equiv_pos_as_xyz 
 'x, y, z' 
 '-x, -y, -z' 
 
_cell_length_a     9.8594 
_cell_length_b    10.7081 
_cell_length_c    12.8567 
_cell_angle_alpha  82.391 
_cell_angle_beta   81.155 
_cell_angle_gamma  77.626 
 
_shelx_F_squared_multiplier     1.000 
 
loop_ 
 _refln_index_h 
 _refln_index_k 
 _refln_index_l 
 _refln_F_squared_calc 
 _refln_F_squared_meas 
 _refln_F_squared_sigma 
 _refln_observed_status 
   1   0   0        3.15        8.33      2.50 o 
   2   0   0      870.95     1158.94     30.69 o 
   3   0   0     6874.20     7624.00     93.60 o 
   4   0   0     2436.95     2656.60     63.75 o 
   5   0   0     2936.93     3404.46     80.69 o 
   6   0   0      285.55      312.75     34.03 o 
   7   0   0      833.22      977.15     55.00 o 
   8   0   0       73.98       72.22     25.41 o 
   9   0   0       30.08       39.58     22.91 o 
  10   0   0      400.80      411.50     47.50 o 
  11   0   0       23.33       19.86     25.00 o 
 -11   1   0       43.77       15.69     23.75 o 
 -10   1   0      181.71      152.57     19.73 o 
  -9   1   0      668.47      611.97    109.58 o 
  -8   1   0      667.60      734.25     51.94 o 
  -7   1   0      104.70      124.02     26.66 o 
  -6   1   0      730.55      833.55     46.80 o 
  -5   1   0     3518.68     3982.61     87.08 o 
  -4   1   0       74.79       55.13     13.05 o 
  -3   1   0      370.43      520.52     27.64 o 
  -2   1   0     7199.40     7889.54     78.47 o 
  -1   1   0     1074.94      979.11    125.34 o 
   0   1   0     4498.82     4329.39     42.77 o 
   1   1   0    14211.90    13841.00    680.42 o 
   2   1   0     1487.29     1821.82    118.79 o 
   3   1   0     8091.63     9005.35     79.65 o 
   4   1   0      768.12      852.44     38.05 o 
   5   1   0      353.76      380.25     32.22 o 
   6   1   0      180.19      233.45     28.47 o 
   7   1   0      322.09      359.97     39.58 o 
   8   1   0      539.31      565.79     49.30 o 
   9   1   0       40.26       42.91     23.47 o 
  10   1   0      451.08      514.41     52.22 o 
  11   1   0       41.81       36.80     25.69 o 
 -10   2   0        0.36       14.30     12.91 o 
  -9   2   0      808.09      717.37     95.96 o 
  -8   2   0      552.99      457.93     88.47 o 
  -7   2   0      436.66      452.53     79.51 o 
  -6   2   0      359.22      348.04     91.87 o 
  -5   2   0     3160.52     3038.46    588.77 o 
  -4   2   0     4340.80     4372.34    734.25 o 
  -3   2   0      124.05      151.44     40.21 o 
  -2   2   0     8389.53     8309.43   1046.73 o 
  -1   2   0     3596.10     4201.32    487.95 o 
   0   2   0      821.51      853.27     24.03 o 
   1   2   0     2558.22     2652.03    158.11 o 
   2   2   0      819.27      790.92     38.27 o 
   3   2   0      125.87      100.44      7.92 o 
   4   2   0     4544.49     4356.84    106.94 o 
   5   2   0     1592.35     1901.28     55.48 o 
   6   2   0       95.21       77.22     20.83 o 
   7   2   0       81.35       76.24     25.00 o 
   8   2   0      270.73      336.22     39.86 o 
   9   2   0        9.37       22.64     21.53 o 
  10   2   0      281.93      333.17     44.02 o 
  11   2   0      320.89      299.70     43.61 o 
 -10   3   0       80.01       55.12     16.59 o 
  -9   3   0       12.00        0.00     10.75 o 
  -8   3   0      370.68      350.00     82.15 o 
  -7   3   0      694.99      683.88    100.41 o 
  -6   3   0      104.16      108.62     14.79 o 
  -5   3   0     2553.84     2522.29    485.24 o 
  -4   3   0     5247.76     5783.37    898.27 o 
  -3   3   0      109.31       97.69     13.40 o 
  -2   3   0     1724.08     1968.35    308.73 o 
  -1   3   0     7193.04     8381.07   1200.60 o 
   0   3   0     3663.36     4294.67     64.30 o 
   1   3   0    35312.88    27020.13   8644.28 o 
   2   3   0       50.90       25.86     15.67 o 
   3   3   0     3768.18     4228.34     88.89 o 
   4   3   0        7.89       30.57      6.45 o 
   5   3   0      677.02      634.32     70.48 o 
   6   3   0     1228.14     1099.43    104.78 o 
   7   3   0      138.92      172.07     30.97 o 
   8   3   0      109.72      138.74     31.25 o 
   9   3   0      448.61      450.94     46.66 o 
  10   3   0      237.95      244.01     39.72 o 
  11   3   0      146.94      133.32     35.00 o 
 -10   4   0      352.79      281.33     52.70 o 
  -9   4   0      162.87      182.54     40.48 o 
  -8   4   0        3.28        0.00     10.89 o 
  -7   4   0     1170.79     1156.87    189.92 o 
  -6   4   0      861.16      845.82    160.68 o 
  -5   4   0        0.83        4.13      9.72 o 
  -4   4   0     4409.21     4926.89    954.44 o 
  -3   4   0     1654.45     1735.72    296.71 o 
  -2   4   0     1355.69     1731.39    305.53 o 
  -1   4   0     1304.47     1698.38    193.04 o 
   0   4   0     1460.11     1642.93     47.50 o 
   1   4   0      182.38      211.29     24.10 o 
   2   4   0      436.03      329.56     91.36 o 
   3   4   0     3227.91     3065.88    356.77 o 
   4   4   0      965.78      950.66     29.67 o 
   5   4   0       56.56       51.22      8.64 o 
   6   4   0      502.21      496.91     58.43 o 
   7   4   0     1204.48     1208.07    120.89 o 
   8   4   0       10.85        0.00     20.14 o 
   9   4   0      160.95      195.82     34.44 o 
  10   4   0       22.10       13.05     24.16 o 
  11   4   0       89.82       56.80     28.61 o 
  -9   5   0      241.92      180.13     31.80 o 
  -8   5   0       31.73       41.39     20.14 o 
  -7   5   0        5.13        2.70     11.33 o 
  -6   5   0     1187.64     1183.34    240.82 o 
  -5   5   0      444.49      499.94     89.65 o 
  -4   5   0      584.69      709.52    112.21 o 
  -3   5   0     4425.59     5475.25    984.30 o 
  -2   5   0      454.17      535.23     81.66 o 
  -1   5   0        3.35        5.00     11.39 o 
   0   5   0     1066.54     1156.58     45.83 o 
   1   5   0     1252.95     1349.48     48.89 o 
   2   5   0      334.32      328.22    131.41 o 
   3   5   0      285.05      208.32     62.98 o 
   4   5   0      183.83      162.05     27.08 o 
   5   5   0       29.19       19.83      8.73 o 
   6   5   0       63.01       57.24     10.10 o 
   7   5   0      266.38      247.60     25.51 o 
   8   5   0      172.48      194.98     37.43 o 
   9   5   0        4.81       21.80     23.19 o 
  10   5   0       11.98       25.14     25.55 o 
  11   5   0       69.14      110.69     34.44 o 
  -8   6   0      187.26      193.60     32.91 o 
  -7   6   0        6.54        5.00     16.11 o 
  -6   6   0        7.85        6.11     16.67 o 
  -5   6   0      550.53      526.63     42.08 o 
  -4   6   0       94.78       99.71     22.08 o 
  -3   6   0      377.93      374.69     34.16 o 
  -2   6   0     1607.56     1591.27     60.69 o 
  -1   6   0      190.10      236.65     27.36 o 
   0   6   0      375.36      397.61     33.75 o 
   1   6   0      128.02      112.63     21.94 o 
   2   6   0       47.38       26.89     11.01 o 
   3   6   0      209.28      267.96     58.28 o 
   4   6   0       46.43       32.66     11.26 o 
   5   6   0      533.57      550.20     79.65 o 
   6   6   0        1.37        0.00      7.75 o 
   7   6   0       50.23       31.00     16.41 o 
   8   6   0      294.12      287.93     29.16 o 
   9   6   0       46.30       27.56     30.41 o 
  10   6   0       47.52       81.38     32.64 o 
  11   6   0       39.59       20.55     25.97 o 
  -8   7   0      109.31      107.35     29.86 o 
  -7   7   0      236.96      227.07     34.44 o 
  -6   7   0        0.10        0.00     17.64 o 
  -5   7   0       28.77       45.97     22.08 o 
  -4   7   0      356.14      322.06     35.69 o 
  -3   7   0       66.45       70.83     22.08 o 
  -2   7   0      282.07      260.81     32.64 o 
  -1   7   0     1996.55     2195.81     73.33 o 
   0   7   0      320.48      380.67     37.36 o 
   1   7   0      141.97      103.46     22.78 o 
   2   7   0      213.32      232.73     31.25 o 
   3   7   0      127.49      131.49     15.82 o 
   4   7   0      194.53      214.57     19.68 o 
   5   7   0       32.53       26.46     21.55 o 
   6   7   0       92.06       70.21     20.67 o 
   7   7   0        0.77        4.91     12.49 o 
   8   7   0      119.44      164.78     24.25 o 
   9   7   0       12.16        0.00     29.65 o 
  10   7   0        9.89        0.00     18.19 o 
  -7   8   0      147.72      159.99     33.05 o 
  -6   8   0      229.28      245.54     37.64 o 
  -5   8   0        5.22       32.91     20.55 o 
  -4   8   0       22.50       28.33     20.28 o 
  -3   8   0       98.83       93.88     25.97 o 
  -2   8   0       90.63      154.29     28.47 o 
  -1   8   0      107.55      119.16     27.22 o 
   0   8   0     1030.32     1216.71     60.27 o 
   1   8   0      255.91      342.47     38.75 o 
   2   8   0       20.60       20.26     10.79 o 
   3   8   0      592.94      565.94     88.33 o 
   4   8   0      403.00      476.80     56.25 o 
   5   8   0        2.29        5.50     11.17 o 
   6   8   0       12.32       10.28     20.00 o 
   7   8   0       51.48       46.11     25.41 o 
   8   8   0        0.15       29.03     22.50 o 
   9   8   0       15.30       27.64     24.30 o 
  10   8   0        7.25       19.35     17.69 o 
  -6   9   0      135.22      127.21     32.36 o 
  -5   9   0      127.03      123.60     31.25 o 
  -4   9   0       16.21       22.08     21.94 o 
  -3   9   0       79.19       67.49     25.83 o 
  -2   9   0       47.59       43.47     24.16 o 
  -1   9   0       10.24       17.08     20.69 o 
   0   9   0        7.73       24.03     22.50 o 
   1   9   0      123.25      127.21     28.89 o 
   2   9   0       11.68       11.82     11.29 o 
   3   9   0       47.59       52.35     14.57 o 
   4   9   0      256.57      266.32     23.18 o 
   5   9   0      123.86      107.23     16.71 o 
   6   9   0       12.63       14.44     18.47 o 
   7   9   0       30.09       33.61     21.53 o 
   8   9   0        9.12       16.25     23.33 o 
   9   9   0       24.61       52.22     27.91 o 
  -5  10   0      167.66      155.27     36.80 o 
  -4  10   0       23.74       30.83     25.00 o 
  -3  10   0        0.37        7.64     20.42 o 
  -2  10   0       14.69        3.75     19.72 o 
  -1  10   0       94.98      160.27     32.78 o 
   0  10   0       16.99       10.97     22.91 o 
   1  10   0        0.40        3.89     19.86 o 
   2  10   0       40.33       76.10     15.57 o 
   3  10   0       21.16       33.10     13.21 o 
   4  10   0       56.18       67.26     15.94 o 
   5  10   0       13.61       28.47     19.17 o 
   6  10   0       30.61       26.11     19.44 o 
   7  10   0        8.93       10.55     20.83 o 
   8  10   0        5.96       12.08     22.50 o 
  -3  11   0        9.13       24.86     25.14 o 
  -2  11   0       57.29       15.83     24.86 o 
  -1  11   0       18.63        9.86     22.91 o 
   0  11   0       44.01       67.22     28.19 o 
   1  11   0       48.46       34.72     24.58 o 
   2  11   0      103.45      113.28     25.55 o 
   3  11   0       14.12       19.98     13.17 o 
   4  11   0        1.50        0.00     15.28 o 
   5  11   0       90.80       81.80     25.55 o 
   6  11   0        4.36        0.00     17.92 o 
   7  11   0        8.08       12.08     21.80 o 
  -1  12   0        0.05        5.56     22.36 o 
   0  12   0       89.96      136.66     33.19 o 
   1  12   0       34.55       17.09     12.53 o 
   2  12   0        0.03        0.00     12.20 o 
   3  12   0       14.73       18.33     13.82 o 
   4  12   0        8.21       11.25     16.11 o 
   5  12   0        8.81        0.00     15.14 o 
  -5 -12   1        7.49       19.86     20.55 o 
  -4 -12   1        0.45        7.36     16.53 o 
  -3 -12   1       30.02       33.89     19.58 o 
  -2 -12   1       14.78       14.84     14.18 o 
  -1 -12   1       17.57       12.30     12.51 o 
   0 -12   1        8.30       42.77     27.08 o 
   1 -12   1      179.12      166.10     35.83 o 
  -7 -11   1        0.16       14.03     21.94 o 
  -6 -11   1       15.14        0.00     17.92 o 
  -5 -11   1       20.85       21.94     19.72 o 
  -4 -11   1        0.75       11.53     17.92 o 
  -3 -11   1       22.92       20.69     17.08 o 
  -2 -11   1        6.52       18.22     13.61 o 
  -1 -11   1       15.61        8.86     10.35 o 
   0 -11   1       13.76       29.44     23.61 o 
   1 -11   1      106.73      151.24     33.47 o 
   2 -11   1       33.14       21.67     22.08 o 
   3 -11   1       57.73      124.99     33.61 o 
  -8 -10   1       13.00        0.00     20.97 o 
  -7 -10   1        3.50        0.00     18.47 o 
  -6 -10   1       15.81       13.33     19.86 o 
  -5 -10   1       12.92       16.39     19.03 o 
  -4 -10   1       42.88       32.91     18.75 o 
  -3 -10   1        8.02        7.36     11.43 o 
  -2 -10   1       92.81      109.15     21.32 o 
  -1 -10   1        6.26        0.00     19.44 o 
   0 -10   1        9.30       10.97     20.83 o 
   1 -10   1      158.35      186.79     32.36 o 
   2 -10   1      323.19      349.28     43.05 o 
   3 -10   1       15.94       18.33     22.50 o 
   4 -10   1      324.21      332.61     43.61 o 
   5 -10   1      156.50      147.21     34.16 o 
  -9  -9   1        2.05       23.47     23.61 o 
  -8  -9   1       10.80       30.28     24.16 o 
  -7  -9   1        0.10       10.14     19.17 o 
  -6  -9   1       31.21       15.42     18.89 o 
  -5  -9   1       24.46       27.22     18.33 o 
  -4  -9   1      138.38      180.76     20.18 o 
  -3  -9   1       63.74       63.19     14.80 o 
  -2  -9   1       86.39      110.41     16.27 o 
  -1  -9   1      318.40      372.06     38.33 o 
   0  -9   1        0.23        6.25     20.00 o 
   1  -9   1      124.32      151.93     28.61 o 
   2  -9   1      560.50      639.12     50.55 o 
   3  -9   1       18.00        7.50     17.36 o 
   4  -9   1       36.57       11.94     19.86 o 
   5  -9   1      351.60      369.28     42.77 o 
   6  -9   1      246.74      244.56     38.33 o 
 -10  -8   1       17.30       28.27     25.21 o 
  -9  -8   1        3.55        2.64     22.08 o 
  -8  -8   1       35.91       64.16     27.08 o 
  -7  -8   1       80.82       83.05     27.50 o 
  -6  -8   1       95.70      102.21     27.22 o 
  -5  -8   1       43.75       52.08     22.36 o 
  -4  -8   1      160.21      176.50     19.44 o 
  -3  -8   1      703.26      750.21    127.77 o 
  -2  -8   1       13.57        7.96     10.82 o 
  -1  -8   1      141.90      178.46     28.33 o 
   0  -8   1      954.91     1037.28     53.88 o 
   1  -8   1      164.13      193.32     29.86 o 
   2  -8   1      257.94      291.23     34.58 o 
   3  -8   1      132.83       80.69     23.61 o 
   4  -8   1      189.69      180.68     30.55 o 
   5  -8   1        0.80        0.00     18.33 o 
   6  -8   1      440.29      418.16     45.27 o 
   7  -8   1      227.78      201.93     36.53 o 
 -10  -7   1        0.15        2.84     14.54 o 
  -9  -7   1       34.10       50.79     19.54 o 
  -8  -7   1       84.39       84.46     20.06 o 
  -7  -7   1       41.08       14.75     13.26 o 
  -6  -7   1      108.12       77.21     37.22 o 
  -5  -7   1      139.51      167.91     17.41 o 
  -4  -7   1      230.89      252.20     34.72 o 
  -3  -7   1      578.68      631.17     82.15 o 
  -2  -7   1     1017.72     1009.39    122.77 o 
  -1  -7   1       67.25       92.49     22.08 o 
   0  -7   1      180.42      206.37     28.05 o 
   1  -7   1      183.50      198.73     28.05 o 
   2  -7   1        5.37        5.83     17.78 o 
   3  -7   1      682.10      634.95     43.89 o 
   4  -7   1      125.81      121.24     25.14 o 
   5  -7   1        0.32        0.00     15.55 o 
   6  -7   1       31.23        8.05     17.36 o 
   7  -7   1      420.69      357.61     41.39 o 
   8  -7   1       91.19       96.38     28.89 o 
 -10  -6   1        4.06       12.71     14.93 o 
  -9  -6   1       23.93       23.25     15.98 o 
  -8  -6   1      105.74       74.42     20.02 o 
  -7  -6   1      193.81      184.41     23.51 o 
  -6  -6   1      132.62      135.07     63.19 o 
  -5  -6   1      406.97      451.47     24.72 o 
  -4  -6   1      363.64      364.39     21.83 o 
  -3  -6   1      696.80      534.87    181.86 o 
  -2  -6   1     1328.52     1278.16     93.63 o 
  -1  -6   1      941.39     1044.78     46.25 o 
   0  -6   1        4.66        0.00     12.36 o 
   1  -6   1      761.97      766.75     40.41 o 
   2  -6   1       20.87       19.17     14.58 o 
   3  -6   1        5.31        0.00     14.17 o 
   4  -6   1      424.11      356.22     33.47 o 
   5  -6   1      380.67      323.86     33.47 o 
   6  -6   1       66.04       40.83     18.61 o 
   7  -6   1      198.07      121.52     26.66 o 
   8  -6   1      275.48      225.96     34.03 o 
 -11  -5   1       10.89        6.25     25.55 o 
 -10  -5   1        0.13       14.58     23.19 o 
  -9  -5   1       22.05        0.00     19.03 o 
  -8  -5   1       95.32      102.51     21.50 o 
  -7  -5   1      169.95      139.80     21.69 o 
  -6  -5   1        0.55        4.25      7.13 o 
  -5  -5   1      496.57      451.14     74.32 o 
  -4  -5   1      230.35      225.98     75.54 o 
  -3  -5   1        4.05        1.86      5.28 o 
  -2  -5   1     1042.96     1101.74    124.97 o 
  -1  -5   1     3514.15     3628.90     33.91 o 
   0  -5   1      127.07      166.93     20.14 o 
   1  -5   1      778.16      868.32     64.23 o 
   2  -5   1     5202.22     6144.26    760.50 o 
   3  -5   1     1033.89     1132.20    173.95 o 
   4  -5   1      167.53      168.10     45.00 o 
   5  -5   1      595.90      651.68    130.41 o 
   6  -5   1      197.38      215.65     45.55 o 
   7  -5   1       69.66       71.74     27.22 o 
   8  -5   1      343.83      271.65     33.33 o 
   9  -5   1      211.94      216.09     32.78 o 
 -11  -4   1       91.14      109.71     35.55 o 
 -10  -4   1      362.17      358.86     46.80 o 
  -9  -4   1      263.26      313.45     43.33 o 
  -8  -4   1       89.12       53.94     18.94 o 
  -7  -4   1      218.32      191.36     23.47 o 
  -6  -4   1      710.69      853.24     91.24 o 
  -5  -4   1       21.07       10.06      6.21 o 
  -4  -4   1      741.94      620.63     78.75 o 
  -3  -4   1        1.83        9.07     10.79 o 
  -2  -4   1     1425.52     1452.11    246.59 o 
  -1  -4   1      968.62     1141.95     20.27 o 
   0  -4   1     1671.26     1480.96    102.84 o 
   1  -4   1     1910.67     1942.63    104.64 o 
   2  -4   1      619.02      621.14     45.34 o 
   3  -4   1     5239.50     5646.60    692.52 o 
   4  -4   1     1226.56     1328.12    195.19 o 
   5  -4   1      127.12      144.77     17.22 o 
   6  -4   1      784.88      813.35    122.91 o 
   7  -4   1      150.56      150.98     18.47 o 
   8  -4   1        9.83       27.48     14.17 o 
   9  -4   1      240.06      196.80     33.26 o 
  10  -4   1       90.84       86.78     22.36 o 
 -11  -3   1        0.03       16.39     23.19 o 
 -10  -3   1        2.64        0.00     19.72 o 
  -9  -3   1      212.69      257.90     38.61 o 
  -8  -3   1      195.35      261.79     38.75 o 
  -7  -3   1      263.55      241.72     44.16 o 
  -6  -3   1     2586.58     2512.16    198.04 o 
  -5  -3   1      158.90      171.23     18.16 o 
  -4  -3   1      156.13      143.77     16.21 o 
  -3  -3   1     5587.42     5701.80    497.49 o 
  -2  -3   1        4.27        6.32      4.66 o 
  -1  -3   1      118.19      136.11      7.56 o 
   0  -3   1     2151.60     1781.10     97.35 o 
   1  -3   1     2559.87     2501.79     85.55 o 
   2  -3   1     1855.56     2037.89    223.46 o 
   3  -3   1      124.26      105.30     13.54 o 
   4  -3   1     3475.61     3379.74    462.33 o 
   5  -3   1      750.87      742.46    104.37 o 
   6  -3   1       88.96       79.11     13.54 o 
   7  -3   1      629.68      646.10    104.09 o 
   8  -3   1       57.16       28.47     13.37 o 
   9  -3   1        6.33       10.02     11.64 o 
  10  -3   1      160.90      191.29     22.85 o 
 -11  -2   1      155.09      176.65     37.22 o 
 -10  -2   1        0.22        0.00     17.08 o 
  -9  -2   1      120.63      141.24     32.64 o 
  -8  -2   1      254.40      331.50     40.97 o 
  -7  -2   1        0.58        0.00     15.69 o 
  -6  -2   1      717.18      763.55     48.61 o 
  -5  -2   1     1968.37     2036.46    119.64 o 
  -4  -2   1      770.50      849.80     41.52 o 
  -3  -2   1      439.21      296.23     30.69 o 
  -2  -2   1      320.60      333.15     17.51 o 
  -1  -2   1      147.78      111.35     13.61 o 
   0  -2   1     2456.80     2698.72     21.50 o 
   1  -2   1      163.76      141.89      6.77 o 
   2  -2   1     3372.17     3091.29     44.02 o 
   3  -2   1      454.69      473.99     23.33 o 
   4  -2   1      295.63      247.06     21.80 o 
   5  -2   1     4734.13     5269.32     95.13 o 
   6  -2   1      980.01     1027.14     48.89 o 
   7  -2   1      262.94      259.01     32.08 o 
   8  -2   1      741.23      648.01    132.84 o 
   9  -2   1       23.30       25.83     20.14 o 
  10  -2   1       38.27       40.47     16.94 o 
 -11  -1   1      127.89      140.96     35.41 o 
 -10  -1   1       18.03       42.22     26.66 o 
  -9  -1   1      525.68      593.57     51.94 o 
  -8  -1   1      263.67      255.68     37.50 o 
  -7  -1   1      827.83      948.40     56.25 o 
  -6  -1   1      449.44      592.18     43.05 o 
  -5  -1   1     6329.14     7347.08    125.68 o 
  -4  -1   1     2687.91     3121.34     69.86 o 
  -3  -1   1     3027.73     3384.79     69.79 o 
  -2  -1   1     6073.49     6632.68    158.11 o 
  -1  -1   1    17395.21    17566.81   1236.16 o 
   0  -1   1      491.32      464.41     10.42 o 
   1  -1   1      235.71      275.12      9.03 o 
   2  -1   1     3279.65     3241.98     44.16 o 
   3  -1   1      446.77      516.63     23.89 o 
   4  -1   1      996.63     1240.18     41.80 o 
   5  -1   1     2012.75     2019.43     59.44 o 
   6  -1   1     2803.47     3079.21     81.80 o 
   7  -1   1       62.07       48.75     20.14 o 
   8  -1   1      350.69      359.42     40.14 o 
   9  -1   1      760.43      843.82     56.66 o 
  10  -1   1       12.55       22.70     13.14 o 
  11  -1   1       59.04       69.44     29.44 o 
 -11   0   1       10.15        9.17     22.78 o 
 -10   0   1      167.18      178.60     34.44 o 
  -9   0   1      716.29      833.55     58.88 o 
  -8   0   1      592.02      639.40     50.41 o 
  -7   0   1     1742.66     1893.47     76.11 o 
  -6   0   1      427.79      464.55     38.89 o 
  -5   0   1      132.82      167.21     23.89 o 
  -4   0   1     5370.60     5965.52    101.38 o 
  -3   0   1     4823.75     5675.13     88.33 o 
  -2   0   1      145.27      157.90     16.11 o 
  -1   0   1     3686.47     4845.74     55.69 o 
   0   0   1     4935.24     4226.07     36.39 o 
   1   0   1    10156.91     8333.67     56.52 o 
   2   0   1     6426.39     6314.66     61.66 o 
   3   0   1    11460.46    11204.71    103.46 o 
   4   0   1     1100.50     1245.74     41.39 o 
   5   0   1       36.15       21.39     12.92 o 
   6   0   1     2422.83     2671.74     76.52 o 
   7   0   1     1918.23     2088.18     75.13 o 
   8   0   1       31.47       21.80     20.00 o 
   9   0   1      244.91      290.53     38.19 o 
  10   0   1      256.74      343.17     43.19 o 
  11   0   1       19.03       16.80     22.78 o 
 -11   1   1        4.17        0.00     16.94 o 
 -10   1   1      123.99      107.63     31.53 o 
  -9   1   1     1127.98      972.16    126.17 o 
  -8   1   1     1482.79     1360.37    234.29 o 
  -7   1   1      111.99      121.60     22.85 o 
  -6   1   1      845.67      783.81    132.14 o 
  -5   1   1      566.60      576.21     94.51 o 
  -4   1   1      438.74      394.58     83.19 o 
  -3   1   1     2685.06     2910.60    599.26 o 
  -2   1   1    12739.76    12480.18   1858.68 o 
  -1   1   1      302.52      361.95     61.80 o 
   0   1   1     1128.34      993.67     23.47 o 
   1   1   1     5045.14     5332.20    503.57 o 
   2   1   1      108.44       95.47      5.94 o 
   3   1   1     3964.96     4605.21     66.66 o 
   4   1   1     3494.96     3526.54     69.30 o 
   5   1   1      660.98      692.73     37.50 o 
   6   1   1     2723.75     2853.39     78.61 o 
   7   1   1     1244.53     1359.34     61.25 o 
   8   1   1      342.72      358.86     40.69 o 
   9   1   1      196.73      236.79     34.86 o 
  10   1   1      125.46      145.54     31.53 o 
  11   1   1      224.11      164.29     35.97 o 
 -10   2   1        6.77       15.55     21.94 o 
  -9   2   1      102.48      129.22     18.38 o 
  -8   2   1      709.68      610.80    144.02 o 
  -7   2   1      239.33      258.36     42.22 o 
  -6   2   1     1558.99     1626.77    286.51 o 
  -5   2   1     1386.97     1312.44    243.45 o 
  -4   2   1        7.58       33.39      8.54 o 
  -3   2   1      290.49      235.68     31.18 o 
  -2   2   1     1725.95     2046.78    324.63 o 
  -1   2   1     5089.04     6393.78    791.12 o 
   0   2   1      727.06      933.96     30.00 o 
   1   2   1    12448.94    11717.96   1141.93 o 
   2   2   1     5783.81     5904.45    183.32 o 
   3   2   1       78.01       86.15      7.66 o 
   4   2   1     4594.91     4220.61    229.11 o 
   5   2   1       35.49       50.69     14.72 o 
   6   2   1       50.93       25.28     15.55 o 
   7   2   1     1254.39     1388.37     62.50 o 
   8   2   1      339.38      359.69     39.02 o 
   9   2   1       48.89       39.72     22.91 o 
  10   2   1      239.06      216.23     36.11 o 
  11   2   1      131.91      164.15     35.00 o 
 -10   3   1       99.28       80.14     22.78 o 
  -9   3   1       33.85       28.43     14.41 o 
  -8   3   1      994.71      965.27    162.49 o 
  -7   3   1       33.89       27.68     12.75 o 
  -6   3   1      126.98      137.05     17.85 o 
  -5   3   1     1534.16     1604.79    294.56 o 
  -4   3   1      206.41      214.19     70.55 o 
  -3   3   1     2302.98     2466.67    442.33 o 
  -2   3   1     1857.73     1969.96    318.86 o 
  -1   3   1     3362.12     4347.62    502.32 o 
   0   3   1      963.60     1066.59     38.33 o 
   1   3   1      627.75      719.95     14.27 o 
   2   3   1   134110.86   102986.61   6111.13 o 
   3   3   1     3699.64     3891.93     39.56 o 
   4   3   1     1178.24     1342.03     63.16 o 
   5   3   1     1889.67     1680.67    102.78 o 
   6   3   1     1476.19     1489.05    223.66 o 
   7   3   1      974.74     1168.24     60.13 o 
   8   3   1      144.67      204.98     33.47 o 
   9   3   1      144.42      134.99     29.86 o 
  10   3   1       34.11       36.66     25.69 o 
  11   3   1       11.86       52.36     27.91 o 
  -9   4   1       70.98       78.15     17.60 o 
  -8   4   1      519.30      511.45     76.45 o 
  -7   4   1     1620.30     1610.93    257.62 o 
  -6   4   1      875.78      907.50    172.28 o 
  -5   4   1      125.92      149.38     29.37 o 
  -4   4   1      885.97     1011.09    198.94 o 
  -3   4   1     1914.67     2450.81    404.76 o 
  -2   4   1       77.57      103.40     10.69 o 
  -1   4   1     1980.04     2452.23    204.08 o 
   0   4   1     2080.31     2451.48     61.66 o 
   1   4   1     1614.90     1494.33     85.55 o 
   2   4   1      460.84      368.92     24.73 o 
   3   4   1     4504.35     4299.81    238.53 o 
   4   4   1      326.92      344.22     15.76 o 
   5   4   1     1367.87     1405.21     62.04 o 
   6   4   1      466.33      469.39     51.39 o 
   7   4   1       54.16       31.27     15.56 o 
   8   4   1       62.17       46.80     23.47 o 
   9   4   1       50.47       63.61     25.97 o 
  10   4   1       37.16       34.58     24.44 o 
  11   4   1        0.02        0.00     21.67 o 
  -9   5   1      218.66      177.21     32.08 o 
  -8   5   1       19.54       26.39     19.58 o 
  -7   5   1      963.41     1024.72    137.84 o 
  -6   5   1      955.88      968.40    199.85 o 
  -5   5   1      321.30      366.08     66.11 o 
  -4   5   1      109.83      130.03     15.21 o 
  -3   5   1     1951.16     2382.80    380.94 o 
  -2   5   1     2688.52     3209.84    422.47 o 
  -1   5   1       26.83       23.90      4.23 o 
   0   5   1     2520.12     2753.54     71.66 o 
   1   5   1     1805.35     2117.06     63.88 o 
   2   5   1        4.46        0.25      4.48 o 
   3   5   1      224.84      264.02     28.12 o 
   4   5   1      648.12      607.19     20.85 o 
   5   5   1        7.40        0.00      7.25 o 
   6   5   1      216.21      177.38     15.33 o 
   7   5   1      384.89      382.77     44.33 o 
   8   5   1        3.43        0.00     13.68 o 
   9   5   1        6.11        3.89     21.53 o 
  10   5   1       25.15       37.50     27.22 o 
  11   5   1        2.62       13.33     21.94 o 
  -8   6   1      140.56      137.07     29.58 o 
  -7   6   1        1.00        0.00     15.14 o 
  -6   6   1       96.57       87.91     24.44 o 
  -5   6   1      575.81      563.71     43.47 o 
  -4   6   1      137.13      131.38     24.86 o 
  -3   6   1      847.53      843.69     48.47 o 
  -2   6   1     3590.45     3807.77     92.63 o 
  -1   6   1       95.78       95.69     21.39 o 
   0   6   1      479.13      559.96     40.14 o 
   1   6   1     1795.16     1835.14     65.00 o 
   2   6   1      190.21      196.39     26.53 o 
   3   6   1    12266.63     9477.68   2600.56 o 
   4   6   1       13.67        1.94     10.47 o 
   5   6   1      387.97      671.06    185.73 o 
   6   6   1        0.04       12.88     24.28 o 
   7   6   1      105.62      109.39     17.21 o 
   8   6   1       23.00       25.07     16.11 o 
   9   6   1       55.48       36.21     27.15 o 
  10   6   1       12.27       32.91     23.75 o 
  11   6   1       58.31       63.19     31.66 o 
  -8   7   1      246.80      222.90     37.77 o 
  -7   7   1       93.94       94.99     28.75 o 
  -6   7   1        1.13        0.00     16.39 o 
  -5   7   1      505.71      459.97     44.16 o 
  -4   7   1      612.58      615.93     48.19 o 
  -3   7   1       45.48       30.97     20.14 o 
  -2   7   1     1674.25     1765.14     71.11 o 
  -1   7   1      847.84      956.73     52.77 o 
   0   7   1      335.86      403.72     37.91 o 
   1   7   1      325.38      353.58     36.11 o 
   2   7   1      699.61      708.55    101.59 o 
   3   7   1       28.10       29.05     11.77 o 
   4   7   1       98.75       88.78     15.24 o 
   5   7   1      321.52      350.95     24.97 o 
   6   7   1       44.25       42.89     11.56 o 
   7   7   1        0.51        0.00      8.63 o 
   8   7   1       23.73       37.05     19.10 o 
   9   7   1       96.33      138.94     23.86 o 
  10   7   1        1.47        0.00     14.18 o 
  -7   8   1      112.67       82.22     29.86 o 
  -6   8   1        0.78        4.86     18.89 o 
  -5   8   1        0.11        0.00     16.53 o 
  -4   8   1      540.98      577.18     50.14 o 
  -3   8   1      292.95      308.31     37.22 o 
  -2   8   1       82.83       76.11     24.72 o 
  -1   8   1     1361.89     1655.57     73.19 o 
   0   8   1      157.08      206.10     32.78 o 
   1   8   1        0.01        4.58     20.14 o 
   2   8   1      321.44      318.08     32.43 o 
   3   8   1      204.28      195.49     38.61 o 
   4   8   1      109.99      155.89     28.26 o 
   5   8   1       52.23       30.99     13.35 o 
   6   8   1        5.09        8.08     11.32 o 
   7   8   1        3.54        7.92     18.33 o 
   8   8   1        6.56        0.00     18.75 o 
   9   8   1        8.89       13.73     17.19 o 
  10   8   1       20.25       34.97     18.31 o 
  -6   9   1       90.40       72.22     29.16 o 
  -5   9   1        7.53        0.00     19.86 o 
  -4   9   1        1.06       18.19     22.50 o 
  -3   9   1      160.43      164.71     32.36 o 
  -2   9   1       22.63       30.14     21.94 o 
  -1   9   1       83.12       46.39     23.75 o 
   0   9   1      245.91      334.00     40.55 o 
   1   9   1       38.56       79.30     26.11 o 
   2   9   1       31.23       21.76     11.73 o 
   3   9   1        9.73        1.11     10.45 o 
   4   9   1      115.04       75.69     16.19 o 
   5   9   1       62.04       55.56     14.68 o 
   6   9   1        0.88        0.00     10.95 o 
   7   9   1       30.03        8.05     17.92 o 
   8   9   1        1.49       14.17     21.11 o 
   9   9   1        0.50        2.92     22.91 o 
  -5  10   1      109.57      133.46     36.11 o 
  -4  10   1        2.15       10.14     22.50 o 
  -3  10   1        1.78        4.58     21.94 o 
  -2  10   1       54.30       72.22     28.61 o 
  -1  10   1        2.92        0.00     20.00 o 
   0  10   1       38.48       38.89     23.61 o 
   1  10   1      273.27      259.98     38.61 o 
   2  10   1       49.08       70.95     14.95 o 
   3  10   1       12.87       10.91     12.23 o 
   4  10   1        0.12        0.00     11.46 o 
   5  10   1        7.64        1.84     11.63 o 
   6  10   1       29.41       40.41     23.05 o 
   7  10   1        0.77       10.55     21.53 o 
   8  10   1        5.60       17.78     22.22 o 
  -3  11   1        5.40        1.39     22.36 o 
  -2  11   1        0.34        0.00     18.33 o 
  -1  11   1        2.10        8.75     23.33 o 
   0  11   1        6.06       10.28     23.33 o 
   1  11   1        0.94        7.50     22.22 o 
   2  11   1       78.02      111.98     18.43 o 
   3  11   1       21.85       28.17     13.98 o 
   4  11   1        0.41        0.00     10.38 o 
   5  11   1       73.23       77.91     25.55 o 
   6  11   1       71.31       59.30     24.30 o 
   7  11   1        2.12        0.00     16.94 o 
  -1  12   1        6.92        0.00     23.19 o 
   0  12   1        0.05        7.92     24.03 o 
   1  12   1        2.68        3.76     11.10 o 
   2  12   1       12.23        0.00     11.09 o 
   3  12   1        6.00       18.86     14.01 o 
   4  12   1        7.75        2.75     13.18 o 
   5  12   1        3.01        0.00     15.28 o 
   6  12   1       33.82       11.11     21.11 o 
  -4 -12   2       39.55       43.19     22.50 o 
  -3 -12   2       10.51        7.08     17.50 o 
  -2 -12   2        0.22        0.00     15.83 o 
  -1 -12   2       12.45       12.71     12.42 o 
   0 -12   2       53.19       78.88     29.86 o 
  -6 -11   2       15.00       22.22     22.08 o 
  -5 -11   2        0.01       23.19     19.17 o 
  -4 -11   2        2.64        0.00     15.14 o 
  -3 -11   2       44.56       35.28     18.89 o 
  -2 -11   2       63.41       80.13     22.64 o 
  -1 -11   2       36.63       39.12     14.13 o 
   0 -11   2       67.35      108.46     29.72 o 
   1 -11   2       47.78       56.66     26.80 o 
   2 -11   2        0.11       14.44     23.33 o 
   3 -11   2       43.90       44.16     26.25 o 
  -8 -10   2        8.59       20.69     23.75 o 
  -7 -10   2       22.13        6.39     17.64 o 
  -6 -10   2       14.46        5.83     20.14 o 
  -5 -10   2      103.57       94.72     27.78 o 
  -4 -10   2        0.06       17.36     16.53 o 
  -3 -10   2      144.53      161.10     27.08 o 
  -2 -10   2        6.72       19.66     12.85 o 
  -1 -10   2       57.12       65.10     21.11 o 
   0 -10   2       92.19      123.19     28.61 o 
   1 -10   2      225.90      269.15     36.94 o 
   2 -10   2        6.75       10.42     20.00 o 
   3 -10   2      103.33      110.41     30.41 o 
   4 -10   2       63.70       62.50     27.64 o 
  -9  -9   2       39.10       42.22     26.11 o 
  -8  -9   2       25.41        6.94     20.28 o 
  -7  -9   2       44.87       19.72     21.53 o 
  -6  -9   2        7.48        0.00     16.39 o 
  -5  -9   2       39.88       49.02     22.78 o 
  -4  -9   2      193.59      224.29     31.80 o 
  -3  -9   2       81.60       90.55     15.76 o 
  -2  -9   2       17.13       30.03     12.27 o 
  -1  -9   2      179.37      201.89     50.90 o 
   0  -9   2       80.48       92.35     25.41 o 
   1  -9   2       77.57       53.19     23.05 o 
   2  -9   2       90.62       98.05     26.53 o 
   3  -9   2      758.05      639.40     49.58 o 
   4  -9   2       12.06        0.00     17.22 o 
   5  -9   2      153.71      174.15     33.19 o 
   6  -9   2       55.04       35.69     24.86 o 
  -9  -8   2        0.85       13.33     22.64 o 
  -8  -8   2       22.46       17.78     21.39 o 
  -7  -8   2       74.30       73.74     28.89 o 
  -6  -8   2       25.19        4.17     19.30 o 
  -5  -8   2        0.77        0.00     13.33 o 
  -4  -8   2      191.94      181.38     27.50 o 
  -3  -8   2      308.66      354.14     48.26 o 
  -2  -8   2       48.80       59.60     13.13 o 
  -1  -8   2      238.85      299.84     34.44 o 
   0  -8   2       64.29       71.80     22.78 o 
   1  -8   2       39.59       28.89     19.17 o 
   2  -8   2      148.36      197.49     30.14 o 
   3  -8   2      468.08      384.42     37.77 o 
   4  -8   2      277.65      271.65     33.89 o 
   5  -8   2      212.58      240.82     34.03 o 
   6  -8   2      346.26      333.03     41.11 o 
   7  -8   2       53.84       26.80     23.75 o 
 -10  -7   2       37.08        8.52     16.48 o 
  -9  -7   2       39.87       45.38     19.33 o 
  -8  -7   2       11.42        1.41     13.87 o 
  -7  -7   2        0.78        0.00     10.25 o 
  -6  -7   2      216.86      317.93    104.92 o 
  -5  -7   2       28.37       66.94     46.87 o 
  -4  -7   2      246.65      301.44     23.75 o 
  -3  -7   2       82.20       91.93     14.56 o 
  -2  -7   2      508.62      525.56    103.19 o 
  -1  -7   2        7.33       18.19     17.36 o 
   0  -7   2      678.60      712.86     42.77 o 
   1  -7   2        3.90       11.80     15.55 o 
   2  -7   2       22.28       23.61     16.67 o 
   3  -7   2      542.32      612.04     43.89 o 
   4  -7   2     1237.28     1188.52     59.30 o 
   5  -7   2      163.38      134.71     26.11 o 
   6  -7   2      691.97      562.18     45.41 o 
   7  -7   2      508.60      414.69     42.22 o 
   8  -7   2       30.82       66.52     25.69 o 
 -10  -6   2       58.75       37.02     19.63 o 
  -9  -6   2       14.21        6.47     16.10 o 
  -8  -6   2        4.84       15.88     15.12 o 
  -7  -6   2        8.91        8.49     12.87 o 
  -6  -6   2      281.96      184.15    105.27 o 
  -5  -6   2       68.28       74.49     14.89 o 
  -4  -6   2      249.83      173.34     54.66 o 
  -3  -6   2      467.65      418.56    107.47 o 
  -2  -6   2      384.75      450.21     38.57 o 
  -1  -6   2      862.84      955.34     42.50 o 
   0  -6   2      568.60      667.87     37.22 o 
   1  -6   2     2607.04     2479.40     67.36 o 
   2  -6   2       16.95        2.22     13.61 o 
   3  -6   2      260.46      283.17     28.89 o 
   4  -6   2     2124.85     1838.33     66.11 o 
   5  -6   2       72.23       78.05     20.69 o 
   6  -6   2      113.28       66.38     20.83 o 
   7  -6   2      460.77      313.17     35.83 o 
   8  -6   2      437.47      381.36     42.08 o 
 -10  -5   2       25.71        0.56     25.14 o 
  -9  -5   2        8.45        0.00     13.44 o 
  -8  -5   2      113.64      113.99     21.90 o 
  -7  -5   2       81.43       65.66     18.95 o 
  -6  -5   2      134.55       95.33     24.79 o 
  -5  -5   2      703.67      598.34    144.25 o 
  -4  -5   2     1029.30      909.99    247.59 o 
  -3  -5   2      167.93      118.16     48.94 o 
  -2  -5   2     1142.81     1154.00     64.99 o 
  -1  -5   2     4571.77     4607.39    339.85 o 
   0  -5   2       38.03       29.02      4.53 o 
   1  -5   2      241.15      237.06     18.61 o 
   2  -5   2     5053.98     5254.34    216.23 o 
   3  -5   2      260.39      233.50     15.08 o 
   4  -5   2      782.80      730.53     59.30 o 
   5  -5   2      551.47      573.47    130.68 o 
   6  -5   2      173.50      172.82     26.94 o 
   7  -5   2        0.92        0.00     12.08 o 
   8  -5   2      461.18      356.92     38.75 o 
   9  -5   2      299.26      251.23     34.58 o 
 -11  -4   2        0.62        0.00     20.83 o 
 -10  -4   2      183.82      239.98     43.47 o 
  -9  -4   2       69.26       73.74     29.72 o 
  -8  -4   2       47.82       44.95     17.51 o 
  -7  -4   2      337.50      302.67     27.66 o 
  -6  -4   2      894.59      845.05     74.99 o 
  -5  -4   2      227.12      214.01     35.26 o 
  -4  -4   2      887.13      749.99    121.43 o 
  -3  -4   2     1069.38     1024.46    188.72 o 
  -2  -4   2      341.37      340.48     35.00 o 
  -1  -4   2     5747.19     6301.04    442.70 o 
   0  -4   2     6276.05     6023.06    194.43 o 
   1  -4   2       37.89       43.18      4.96 o 
   2  -4   2      309.26      244.42     12.64 o 
   3  -4   2     1416.75     1376.39    128.60 o 
   4  -4   2        1.47        0.30      7.18 o 
   5  -4   2     2028.02     1860.80    291.44 o 
   6  -4   2      353.14      389.24     76.94 o 
   7  -4   2       17.71       12.18     10.66 o 
   8  -4   2       38.92       36.59     13.74 o 
   9  -4   2      390.89      398.16     73.40 o 
  10  -4   2      107.54      124.03     29.37 o 
 -11  -3   2        0.22        0.00     18.19 o 
 -10  -3   2        1.37       14.44     22.36 o 
  -9  -3   2       29.03       34.03     24.72 o 
  -8  -3   2       45.26       62.63     27.08 o 
  -7  -3   2      158.19      152.33     21.85 o 
  -6  -3   2     1003.36      824.33     38.90 o 
  -5  -3   2      701.20      810.09     88.60 o 
  -4  -3   2      272.16      296.06     48.75 o 
  -3  -3   2     4169.39     3924.38    366.43 o 
  -2  -3   2     1621.01     1569.46    102.52 o 
  -1  -3   2      535.73      496.84     46.73 o 
   0  -3   2     5330.40     4965.23     35.62 o 
   1  -3   2     2606.97     2548.89     53.05 o 
   2  -3   2        9.69        6.86      5.42 o 
   3  -3   2     1320.70     1279.07     34.86 o 
   4  -3   2      336.37      283.59     21.94 o 
   5  -3   2        0.05        0.00     10.83 o 
   6  -3   2      646.63      730.78     42.36 o 
   7  -3   2      796.61      726.92    107.42 o 
   8  -3   2       83.07       53.19     14.28 o 
   9  -3   2      147.23      123.08     18.48 o 
  10  -3   2      188.84      177.84     22.24 o 
 -11  -2   2       25.05       20.00     23.89 o 
 -10  -2   2       57.59       47.50     25.41 o 
  -9  -2   2       94.71      102.08     30.55 o 
  -8  -2   2      206.31      252.34     37.50 o 
  -7  -2   2       14.76       10.00     19.44 o 
  -6  -2   2      526.39      506.87     39.79 o 
  -5  -2   2     1080.95      977.52     37.46 o 
  -4  -2   2        0.54        0.12      8.38 o 
  -3  -2   2     2527.22     2378.60    180.26 o 
  -2  -2   2      560.48      604.24     29.37 o 
  -1  -2   2       47.47       60.66      4.98 o 
   0  -2   2     3137.15     3140.32     38.19 o 
   2  -2   2     2066.59     1924.30     33.61 o 
   3  -2   2     2386.09     2289.41     44.72 o 
   4  -2   2     5113.72     5292.38     80.13 o 
   5  -2   2     2529.06     2579.94     64.86 o 
   6  -2   2       35.57       29.03     15.55 o 
   7  -2   2      733.73      787.16     48.19 o 
   8  -2   2      373.65      404.14     40.69 o 
   9  -2   2       57.73       38.89     22.22 o 
  10  -2   2      228.50      228.31     23.02 o 
 -11  -1   2       79.74       83.47     30.97 o 
 -10  -1   2       71.56       74.58     27.64 o 
  -9  -1   2      397.50      428.86     48.19 o 
  -8  -1   2     1209.74     1159.08     67.49 o 
  -7  -1   2     1218.85     1560.99     73.88 o 
  -6  -1   2      356.05      397.19     38.47 o 
  -5  -1   2     2085.55     2480.23     78.61 o 
  -4  -1   2     1599.08     1695.40     42.59 o 
  -3  -1   2      775.38      877.85     28.54 o 
  -2  -1   2     6059.05     6636.01     63.84 o 
  -1  -1   2     4085.43     4523.30    353.86 o 
   0  -1   2     3826.76     4051.78     39.86 o 
   1  -1   2     3018.52     2687.99     31.25 o 
   2  -1   2     3082.58     2766.46     39.16 o 
   3  -1   2     3952.95     4036.36     58.61 o 
   4  -1   2       41.01       41.11     10.97 o 
   5  -1   2     4431.86     4411.05     83.05 o 
   6  -1   2     1026.72     1141.86     50.14 o 
   7  -1   2        1.41        6.53     16.67 o 
   8  -1   2      495.48      545.10     43.47 o 
   9  -1   2      187.78      252.76     35.41 o 
  10  -1   2       11.37       40.83     24.03 o 
  11  -1   2      109.66      106.38     31.25 o 
 -11   0   2      106.54      118.05     34.58 o 
 -10   0   2      344.84      300.39     42.22 o 
  -9   0   2       61.87       62.50     27.36 o 
  -8   0   2       55.12       97.49     28.89 o 
  -7   0   2      796.57      799.74    102.35 o 
  -6   0   2      548.76      362.44    143.46 o 
  -5   0   2      671.34      698.42     42.91 o 
  -4   0   2     9854.34    11776.19    150.13 o 
  -3   0   2      598.90      676.14    125.20 o 
  -2   0   2      101.11       93.95     12.33 o 
  -1   0   2    12381.68    12211.13   1915.79 o 
   0   0   2      585.10      449.18     60.51 o 
   1   0   2     1189.76     1185.33     76.73 o 
   2   0   2     1071.72      875.07     22.22 o 
   3   0   2     8100.95     7602.34     79.72 o 
   4   0   2     1124.77     1305.32     40.14 o 
   5   0   2       32.65       27.91     12.64 o 
   6   0   2     2443.55     2416.90     70.13 o 
   7   0   2      480.93      465.66     39.02 o 
   8   0   2       26.52       62.91     22.50 o 
   9   0   2      164.08      181.24     30.69 o 
  10   0   2       74.30      111.66     29.72 o 
  11   0   2        2.19        1.25     20.28 o 
 -10   1   2      204.18      211.37     38.47 o 
  -9   1   2      694.73      796.61     60.13 o 
  -8   1   2        0.77        0.00     10.66 o 
  -7   1   2        9.75       12.82     17.85 o 
  -6   1   2      964.62      912.11    163.39 o 
  -5   1   2       53.16       55.40     15.42 o 
  -4   1   2     1291.95     1359.13    240.26 o 
  -3   1   2     3780.03     3983.83    632.24 o 
  -2   1   2     2806.42     2994.41    339.97 o 
  -1   1   2      813.08      801.55    113.46 o 
   0   1   2     1129.52     1234.38     27.64 o 
   1   1   2      128.05      178.55     31.87 o 
   2   1   2     2179.38     2273.41     85.13 o 
   3   1   2        3.99       12.73      4.98 o 
   4   1   2     1168.32     1022.14     36.11 o 
   5   1   2      269.18      227.07     23.61 o 
   6   1   2      414.95      373.44     30.69 o 
   7   1   2     1258.69     1380.73     60.41 o 
   8   1   2      578.07      516.07     42.91 o 
   9   1   2       88.30      110.82     28.33 o 
  10   1   2      132.01      125.13     30.83 o 
  11   1   2       12.42        0.00     20.97 o 
 -10   2   2       16.58       31.53     23.89 o 
  -9   2   2      411.40      484.82     48.33 o 
  -8   2   2      110.91      134.80     33.05 o 
  -7   2   2     1124.81     1079.75    220.75 o 
  -6   2   2      829.45      879.06    172.42 o 
  -5   2   2     1571.79     1341.04    232.76 o 
  -4   2   2     1132.92     1518.95    259.08 o 
  -3   2   2     6970.45     7883.22   1240.32 o 
  -2   2   2     6307.56     7382.23    991.52 o 
  -1   2   2     5976.79     6944.11    693.21 o 
   0   2   2      608.29      687.86     47.57 o 
   1   2   2    30752.39    25311.71   1431.20 o 
   2   2   2       23.28       21.67      5.27 o 
   3   2   2      102.70      119.57      8.25 o 
   4   2   2     3997.39     3897.87    301.30 o 
   5   2   2       69.45       68.88     16.11 o 
   6   2   2      377.02      423.72     32.91 o 
   7   2   2      723.94      756.33     47.91 o 
   8   2   2      761.55      852.44     54.30 o 
   9   2   2       25.56       13.33     19.72 o 
  10   2   2       44.52       49.58     23.47 o 
  11   2   2      163.26      142.07     33.61 o 
 -10   3   2       48.92       34.86     24.72 o 
  -9   3   2       50.63       40.22     15.42 o 
  -8   3   2      389.58      410.79     45.83 o 
  -7   3   2     1382.49     1260.31    199.43 o 
  -6   3   2      543.75      566.58     91.03 o 
  -5   3   2     2423.05     2574.70    505.17 o 
  -4   3   2      595.52      639.87    105.48 o 
  -3   3   2      103.39      228.19     39.58 o 
  -2   3   2     4843.59     5337.85    697.59 o 
  -1   3   2     5570.86     6822.98    435.80 o 
   0   3   2        4.64        8.03      3.82 o 
   1   3   2     1562.12     1463.96    160.47 o 
   2   3   2     3822.21     3033.06    546.67 o 
   3   3   2      804.24      870.14     19.19 o 
   4   3   2       29.62       34.88      6.80 o 
   5   3   2     3132.74     2759.79    162.52 o 
   6   3   2      635.86      706.47     42.22 o 
   7   3   2       49.56       39.44     18.47 o 
   8   3   2      374.90      420.66     42.36 o 
   9   3   2      519.95      513.71     46.25 o 
  10   3   2        2.13        5.83     19.58 o 
  11   3   2       40.23       70.69     27.50 o 
  -9   4   2        0.62        0.00     12.32 o 
  -8   4   2      303.45      365.09     73.88 o 
  -7   4   2     1367.34     1367.18    254.49 o 
  -6   4   2     2623.51     2810.34    452.12 o 
  -5   4   2      145.25      162.93     30.28 o 
  -4   4   2      919.91      954.60    144.43 o 
  -3   4   2      599.03      717.90     76.94 o 
  -2   4   2       52.46       74.35      9.38 o 
  -1   4   2     3068.67     3491.36    107.42 o 
   0   4   2     3857.83     3664.42    276.44 o 
   1   4   2     1319.20     1283.75     48.33 o 
   2   4   2      703.52      589.54     26.87 o 
   3   4   2     2515.35     2762.46     66.33 o 
   4   4   2      115.44      118.57     10.51 o 
   5   4   2      797.98      848.04     63.55 o 
   6   4   2      605.62      573.29     49.49 o 
   7   4   2      190.56      175.40     29.37 o 
   8   4   2      461.87      523.02     46.25 o 
   9   4   2      251.30      325.81     39.58 o 
  10   4   2       69.71       88.19     29.44 o 
  11   4   2       23.89       14.44     23.47 o 
  -9   5   2       92.04       64.16     25.00 o 
  -8   5   2        3.45        0.00     15.00 o 
  -7   5   2       86.25      151.99     23.19 o 
  -6   5   2      368.93      338.62     35.83 o 
  -5   5   2      320.08      351.05     32.71 o 
  -4   5   2     1332.38     1627.14    229.43 o 
  -3   5   2     1645.21     1933.98    233.87 o 
  -2   5   2       81.32      152.34     19.10 o 
  -1   5   2      363.91      313.00     11.29 o 
   0   5   2      961.30      976.65     93.95 o 
   1   5   2     1483.56     1544.22     76.73 o 
   2   5   2     1117.53     1187.00     66.38 o 
   3   5   2      970.95     1043.42    183.74 o 
   4   5   2     2580.84     2590.13     71.71 o 
   5   5   2        6.99       11.49      8.04 o 
   6   5   2      397.45      381.06     25.57 o 
   7   5   2        5.78        7.15     14.22 o 
   8   5   2        0.94        0.00     12.16 o 
   9   5   2      160.96      169.57     33.89 o 
  10   5   2       53.71       80.41     29.30 o 
  11   5   2       18.78       47.91     26.66 o 
  -8   6   2      178.13      172.49     33.19 o 
  -7   6   2        9.10        7.50     16.80 o 
  -6   6   2     1096.51      907.85     55.83 o 
  -5   6   2       20.45       34.44     21.53 o 
  -4   6   2       91.96       75.27     22.78 o 
  -3   6   2      927.62     1023.26     54.30 o 
  -2   6   2       89.82       98.33     23.47 o 
  -1   6   2      393.83      398.22     20.42 o 
   0   6   2      584.35      718.83     46.25 o 
   1   6   2      590.84      585.82     60.55 o 
   2   6   2      213.56      229.28     15.09 o 
   3   6   2      215.50      236.32     13.94 o 
   4   6   2    12045.09    12925.55    965.76 o 
   5   6   2      953.68     1175.10    103.58 o 
   6   6   2      167.34      192.32     16.14 o 
   7   6   2      279.76      273.11     36.52 o 
   8   6   2      244.43      242.49     27.07 o 
   9   6   2      120.34      123.57     27.43 o 
  10   6   2       32.09       44.58     27.08 o 
  11   6   2        5.99       35.83     27.50 o 
  -7   7   2       60.41       62.36     26.94 o 
  -6   7   2      445.90      451.22     47.36 o 
  -5   7   2     1581.45     1571.83     74.86 o 
  -4   7   2      604.35      708.00     50.83 o 
  -3   7   2       70.59       55.41     23.05 o 
  -2   7   2      384.52      339.00     39.72 o 
  -1   7   2      471.53      640.23     47.08 o 
   0   7   2       19.11       14.03     19.30 o 
   1   7   2      599.67      661.06     47.36 o 
   2   7   2      557.44      604.72    121.52 o 
   3   7   2      211.37      203.81     19.30 o 
   4   7   2        2.31        0.68      8.13 o 
   5   7   2      540.82      600.78     31.13 o 
   6   7   2       27.88       24.35     10.69 o 
   7   7   2       84.67       77.13     12.96 o 
   8   7   2       71.38       55.29     12.33 o 
   9   7   2        4.37        5.02     17.92 o 
  10   7   2        7.58       17.36     24.44 o 
  -7   8   2      148.30      114.30     33.19 o 
  -6   8   2       49.98       66.24     27.91 o 
  -5   8   2      341.54      406.64     46.52 o 
  -4   8   2      557.47      572.87     51.11 o 
  -3   8   2      109.32      133.88     30.69 o 
  -2   8   2       11.29        3.33     19.86 o 
  -1   8   2      372.68      469.41     44.86 o 
   0   8   2      488.77      582.32     47.64 o 
   1   8   2        1.56        1.94     19.58 o 
   2   8   2      377.47      390.76     57.63 o 
   3   8   2       71.87       70.20     13.86 o 
   4   8   2        3.70        9.04     12.20 o 
   5   8   2       61.37       70.77     16.25 o 
   6   8   2       50.39       61.60     15.51 o 
   7   8   2        2.13        0.00      9.92 o 
   8   8   2        0.16        0.00     16.53 o 
   9   8   2       29.71       54.27     19.13 o 
  10   8   2        0.03        0.00     14.27 o 
  -6   9   2       79.37      135.82     35.00 o 
  -5   9   2        0.72       32.50     23.61 o 
  -4   9   2        3.75       26.80     24.30 o 
  -3   9   2      125.31      164.85     33.33 o 
  -2   9   2       45.83       51.11     24.16 o 
  -1   9   2       34.17       47.77     24.44 o 
   0   9   2      941.74     1072.14     64.58 o 
   1   9   2       11.60        6.81     21.53 o 
   2   9   2       27.38       29.30     12.02 o 
   3   9   2      194.49      209.35     20.48 o 
   4   9   2        0.42        0.00     11.13 o 
   5   9   2     2165.80     2084.23    134.64 o 
   6   9   2        0.57        0.00     11.44 o 
   7   9   2       16.07       34.56     13.93 o 
   8   9   2        0.34        0.83     19.44 o 
   9   9   2        9.70        8.19     22.36 o 
  -5  10   2        5.67       14.44     25.00 o 
  -4  10   2       11.10        0.56     23.89 o 
  -3  10   2       73.07       72.49     30.69 o 
  -2  10   2      100.45      115.69     32.22 o 
  -1  10   2       49.25       55.13     26.80 o 
   0  10   2      211.13      230.12     38.05 o 
   1  10   2      143.41      177.90     35.55 o 
   2  10   2       56.13       76.40     15.42 o 
   3  10   2       44.81       56.04     14.81 o 
   4  10   2      110.30       87.83     28.68 o 
   5  10   2        0.77        7.69     12.07 o 
   6  10   2       20.08       40.05     14.68 o 
   7  10   2       13.35       34.16     22.78 o 
   8  10   2        0.61        0.00     18.19 o 
   9  10   2        0.36       36.39     26.80 o 
  -3  11   2        0.48        6.67     22.50 o 
  -2  11   2       91.52       98.74     31.39 o 
  -1  11   2       66.49       69.16     30.55 o 
   0  11   2        2.21        0.00     19.44 o 
   1  11   2      157.79      248.87     40.55 o 
   2  11   2       21.70        7.44     10.93 o 
   3  11   2        0.96       11.82     11.83 o 
   4  11   2       23.03       23.92     13.80 o 
   5  11   2       24.14       29.56     14.51 o 
   6  11   2       10.63       20.42     21.53 o 
   7  11   2       15.72       18.33     21.67 o 
  -1  12   2       16.24       62.63     31.39 o 
   0  12   2        4.46        8.05     22.50 o 
   1  12   2       25.53       17.92     26.53 o 
   2  12   2        6.47        2.43     11.34 o 
   3  12   2        3.95       23.54     14.03 o 
   4  12   2        2.26        0.00     12.07 o 
   5  12   2        9.54        1.01     15.00 o 
   6  12   2      107.52       43.47     24.86 o 
  -2 -12   3        0.80       10.42     15.83 o 
  -1 -12   3        0.12        6.81     14.30 o 
  -6 -11   3       14.37        7.92     18.19 o 
  -5 -11   3        0.45       12.08     19.30 o 
  -4 -11   3       26.06       29.86     19.44 o 
  -3 -11   3       15.09        0.00     13.75 o 
  -2 -11   3       63.47       39.16     19.17 o 
  -1 -11   3       22.90       18.89     14.86 o 
   0 -11   3        8.96        4.44     20.00 o 
   1 -11   3       53.34       83.88     28.47 o 
   2 -11   3        1.61        0.00     18.89 o 
  -7 -10   3       37.91       41.52     23.19 o 
  -6 -10   3       14.77       41.52     23.75 o 
  -5 -10   3       30.85       33.19     20.55 o 
  -4 -10   3       27.73       12.92     17.50 o 
  -3 -10   3        2.13        0.00     14.72 o 
  -2 -10   3      223.25      197.21     28.33 o 
  -1 -10   3       30.00       29.19     12.89 o 
   0 -10   3      103.66      112.77     27.36 o 
   1 -10   3       75.48       89.85     26.80 o 
   2 -10   3      143.58      164.85     31.53 o 
   3 -10   3      173.57      172.49     32.22 o 
   4 -10   3       29.88       54.72     26.11 o 
  -8  -9   3       88.61       88.05     32.36 o 
  -7  -9   3        9.42       26.66     21.39 o 
  -6  -9   3        2.24        0.00     18.33 o 
  -5  -9   3       62.43       48.33     21.80 o 
  -4  -9   3       36.43        7.22     15.55 o 
  -3  -9   3       26.81       27.22     17.92 o 
  -2  -9   3      286.46      292.54     61.25 o 
  -1  -9   3      228.25      250.50     59.65 o 
   0  -9   3        0.14        0.69     17.50 o 
   1  -9   3      264.85      317.20     36.94 o 
   2  -9   3      437.63      477.19     41.94 o 
   3  -9   3       28.83       26.66     21.39 o 
   4  -9   3      107.08      135.68     28.75 o 
   5  -9   3       20.33        9.30     19.72 o 
  -9  -8   3        3.26       10.28     23.19 o 
  -8  -8   3        0.08        0.00     17.64 o 
  -7  -8   3      104.50      159.85     33.89 o 
  -6  -8   3        0.24        0.00     16.39 o 
  -5  -8   3        4.92        0.00     16.25 o 
  -4  -8   3      249.73      282.76     34.72 o 
  -3  -8   3       14.56        1.39     13.75 o 
  -2  -8   3       26.20       19.28     11.60 o 
  -1  -8   3      577.45      598.17     56.87 o 
   0  -8   3      586.67      670.64     44.02 o 
   1  -8   3       64.20       45.83     20.83 o 
   2  -8   3      551.91      610.37     44.44 o 
   3  -8   3      386.85      371.08     38.05 o 
   4  -8   3        0.74       16.53     17.36 o 
   5  -8   3      274.08      278.17     35.69 o 
   6  -8   3      215.51      179.57     31.66 o 
   7  -8   3       41.22       24.72     22.50 o 
  -9  -7   3       39.13       27.80     16.82 o 
  -8  -7   3       21.16        2.21     15.28 o 
  -7  -7   3       18.29        7.71     11.89 o 
  -6  -7   3        6.91       33.88     21.18 o 
  -5  -7   3      148.14      207.60     35.07 o 
  -4  -7   3      150.38      157.35     27.64 o 
  -3  -7   3     1235.72     1339.76    146.10 o 
  -2  -7   3       85.33      107.78     25.14 o 
  -1  -7   3     1234.93     1207.84    166.03 o 
   0  -7   3      261.03      258.31     29.16 o 
   1  -7   3      334.88      331.78     30.69 o 
   2  -7   3      227.04      229.43     28.33 o 
   3  -7   3     1031.76     1050.89     53.61 o 
   4  -7   3       41.78       40.69     18.75 o 
   5  -7   3      249.19      229.01     30.55 o 
   6  -7   3      175.93      183.87     29.86 o 
   7  -7   3      205.95      166.79     31.11 o 
 -10  -6   3        2.21        0.00     15.31 o 
  -9  -6   3      191.52      188.35     27.54 o 
  -8  -6   3        9.62        0.00     13.40 o 
  -7  -6   3      333.91      186.53    111.17 o 
  -6  -6   3      265.74      285.67     38.05 o 
  -5  -6   3      422.31      382.81     37.77 o 
  -4  -6   3        1.12        6.36     10.20 o 
  -3  -6   3      694.32      627.44     84.65 o 
  -2  -6   3     1702.46     1948.32    149.63 o 
  -1  -6   3      191.69      217.94     16.88 o 
   0  -6   3      533.57      629.26     35.28 o 
   1  -6   3      482.39      472.74     32.78 o 
   2  -6   3      123.20      113.19     19.44 o 
   3  -6   3      220.95      212.21     26.11 o 
   4  -6   3      264.41      199.98     26.11 o 
   5  -6   3     1470.62     1284.90     58.61 o 
   6  -6   3       14.48       23.47     17.78 o 
   7  -6   3      397.74      249.84     32.78 o 
   8  -6   3      144.33      143.60     28.89 o 
 -10  -5   3       14.96        0.00     21.80 o 
  -9  -5   3       52.44       25.90     16.85 o 
  -8  -5   3      107.06      110.51     22.22 o 
  -7  -5   3       76.05       72.67     22.78 o 
  -6  -5   3      315.50      218.49    132.98 o 
  -5  -5   3      613.89      421.11    291.78 o 
  -4  -5   3      206.10      112.95     78.67 o 
  -3  -5   3       48.22       38.44      8.67 o 
  -2  -5   3     1150.72     1165.19     68.97 o 
  -1  -5   3     2185.97     2164.66    128.88 o 
   0  -5   3      711.08      634.59     16.28 o 
   1  -5   3     1201.30     1248.93     42.91 o 
   2  -5   3      365.83      346.05     16.94 o 
   3  -5   3        0.15        8.86      7.03 o 
   4  -5   3      371.01      367.20     49.65 o 
   5  -5   3      808.50      769.83     48.05 o 
   6  -5   3      524.57      554.51     50.90 o 
   7  -5   3      197.01      159.99     27.22 o 
   8  -5   3      693.57      606.07     46.39 o 
   9  -5   3      111.52      100.96     26.39 o 
 -10  -4   3        8.61        0.00     21.39 o 
  -9  -4   3       37.28       48.19     25.97 o 
  -8  -4   3      328.38      292.36     29.80 o 
  -7  -4   3      422.83      378.55     63.47 o 
  -6  -4   3      337.24      302.37     77.42 o 
  -5  -4   3      145.54      102.24     53.47 o 
  -4  -4   3     1985.80     1610.89    259.70 o 
  -3  -4   3      166.04      171.97     13.66 o 
  -2  -4   3     1974.92     2103.57     95.02 o 
  -1  -4   3      347.30      354.34     11.75 o 
   0  -4   3     1636.60     1457.38     22.87 o 
   1  -4   3        1.30        1.47      4.03 o 
   2  -4   3     2068.48     1822.68     79.51 o 
   3  -4   3      180.59      237.69     39.02 o 
   4  -4   3       75.18       97.26     11.35 o 
   5  -4   3      631.27      613.14     96.52 o 
   6  -4   3     1844.63     1840.55    226.65 o 
   7  -4   3      359.77      334.77     23.96 o 
   8  -4   3      527.72      442.18     77.36 o 
   9  -4   3      565.60      456.08     38.33 o 
 -10  -3   3      105.20      100.13     31.66 o 
  -9  -3   3       49.38       94.16     31.39 o 
  -8  -3   3      162.40      172.07     35.14 o 
  -7  -3   3      160.25      135.85     22.28 o 
  -6  -3   3       94.59      104.87     19.64 o 
  -5  -3   3       37.34       40.27     13.31 o 
  -4  -3   3     1650.40     1532.26    263.38 o 
  -3  -3   3     1182.41     1017.49    110.96 o 
  -2  -3   3      546.86      575.59     31.35 o 
  -1  -3   3     2118.40     2138.79     98.87 o 
   0  -3   3      874.23      870.49     25.41 o 
   1  -3   3     3213.67     2931.31     49.72 o 
   2  -3   3      448.00      480.94     18.61 o 
   3  -3   3     7268.56     6580.06     76.38 o 
   4  -3   3      166.89      132.21     16.11 o 
   5  -3   3      190.82      207.35     23.47 o 
   6  -3   3     3353.81     3361.69     81.38 o 
   7  -3   3      156.47      145.68     25.14 o 
   8  -3   3       96.52      102.35     24.58 o 
   9  -3   3      217.49      197.62     21.57 o 
  10  -3   3      284.38      276.55     26.11 o 
 -11  -2   3        2.24        0.00     20.28 o 
 -10  -2   3       11.75        0.00     21.25 o 
  -9  -2   3      290.39      273.45     42.36 o 
  -8  -2   3      211.83      256.92     38.33 o 
  -7  -2   3       48.64       42.08     22.91 o 
  -6  -2   3      549.67      469.00     32.01 o 
  -5  -2   3      425.33      384.85     25.87 o 
  -4  -2   3      274.54      258.44     20.61 o 
  -3  -2   3     2115.18     2292.89     76.59 o 
  -2  -2   3     4389.43     4510.94    182.49 o 
  -1  -2   3      121.52      137.72      6.68 o 
   0  -2   3     3226.67     3105.18     42.08 o 
   1  -2   3     7449.43     6345.21     57.08 o 
   2  -2   3      400.55      419.27     17.08 o 
   3  -2   3      261.43      201.93     15.28 o 
   4  -2   3     6544.75     6806.15     88.60 o 
   5  -2   3      637.54      583.29     32.64 o 
   6  -2   3      916.24      849.66     43.19 o 
   7  -2   3      880.79      971.45     50.69 o 
   8  -2   3       59.10       83.60     22.91 o 
   9  -2   3        1.02        0.00     16.80 o 
  10  -2   3      206.94      191.65     34.58 o 
 -10  -1   3       52.08       18.19     22.78 o 
  -9  -1   3        0.88       10.00     20.28 o 
  -8  -1   3      603.19      605.09     51.94 o 
  -7  -1   3      197.76      280.67     37.64 o 
  -6  -1   3      508.70      562.60     47.08 o 
  -5  -1   3     1745.99     1759.89    220.05 o 
  -4  -1   3     2970.80     3028.51    221.94 o 
  -3  -1   3       68.40       62.53      6.19 o 
  -2  -1   3     4743.29     5196.04     59.24 o 
  -1  -1   3      513.18      631.48     36.59 o 
   0  -1   3     1461.04     1455.22     87.42 o 
   1  -1   3    16529.95    13574.67     84.85 o 
   2  -1   3     9534.97     8267.85     71.11 o 
   3  -1   3       89.25      104.71     12.36 o 
   4  -1   3      101.02       74.99     12.36 o 
   5  -1   3     2518.51     2302.33     58.47 o 
   6  -1   3       32.80       37.77     15.69 o 
   7  -1   3     1761.28     1811.53     66.38 o 
   8  -1   3      469.51      443.86     40.97 o 
   9  -1   3       46.12        6.81     17.64 o 
  10  -1   3       32.37       49.30     24.30 o 
  11  -1   3      156.27      194.43     36.66 o 
 -10   0   3       77.71      110.13     31.11 o 
  -9   0   3       10.02        0.00     17.78 o 
  -8   0   3        4.18       13.19     20.69 o 
  -7   0   3      236.60      295.26     36.80 o 
  -6   0   3      293.69      267.07     35.55 o 
  -5   0   3      307.88      211.50     32.71 o 
  -4   0   3     2953.42     2853.64    335.11 o 
  -3   0   3     1424.44     1787.58    200.54 o 
  -2   0   3      318.69      391.70     78.55 o 
  -1   0   3     8354.82     8536.58    466.75 o 
   0   0   3     3476.50     2800.29    370.82 o 
   1   0   3       31.16       19.11      3.85 o 
   3   0   3     4069.67     4258.43     58.61 o 
   4   0   3      176.51      174.15     16.25 o 
   5   0   3      214.20      224.15     20.97 o 
   6   0   3      901.29      871.18     42.64 o 
   7   0   3        7.23       10.97     15.55 o 
   8   0   3      224.45      273.87     33.33 o 
   9   0   3      580.26      638.56     48.33 o 
  10   0   3       21.60       23.33     22.36 o 
  11   0   3       52.74       67.08     27.91 o 
 -10   1   3      229.52      227.07     39.44 o 
  -9   1   3      252.96      303.17     40.69 o 
  -8   1   3      255.95      295.95     39.44 o 
  -7   1   3      365.03      323.37     41.46 o 
  -6   1   3     1055.72     1201.26    190.61 o 
  -5   1   3       84.90       69.21     11.28 o 
  -4   1   3     1187.04     1372.26     54.44 o 
  -3   1   3     2281.99     2392.46     62.36 o 
  -2   1   3       34.15       29.62     26.80 o 
  -1   1   3     5101.96     4710.52   1296.64 o 
   0   1   3      646.46      750.22     16.88 o 
   1   1   3      331.05      269.27     35.62 o 
   2   1   3     3197.53     3515.98     59.02 o 
   3   1   3     1055.79      982.13     33.47 o 
   4   1   3     2788.68     2615.36     53.75 o 
   5   1   3     1443.19     1422.95     46.80 o 
   6   1   3     1719.58     1820.00     59.16 o 
   7   1   3      990.80     1102.28     53.05 o 
   8   1   3        7.56       12.78     18.05 o 
   9   1   3      242.23      247.76     35.28 o 
  10   1   3      170.24      176.24     31.94 o 
  11   1   3        8.64        8.19     21.67 o 
 -10   2   3       27.81       38.33     25.41 o 
  -9   2   3      270.69      255.26     38.47 o 
  -8   2   3      513.01      605.93     51.25 o 
  -7   2   3      771.56      775.19    126.17 o 
  -6   2   3     1729.02     1657.28    236.86 o 
  -5   2   3     2619.70     2599.58    415.25 o 
  -4   2   3      669.55      622.78    102.70 o 
  -3   2   3     4430.80     5921.75    653.08 o 
  -2   2   3     3298.97     3360.70    402.33 o 
  -1   2   3      494.79      586.55     87.56 o 
   0   2   3     6708.02     6540.12    680.43 o 
   1   2   3     1212.52     1171.29     94.92 o 
   2   2   3        0.37        6.22      3.61 o 
   3   2   3      860.34      962.53     40.69 o 
   4   2   3     2459.95     2363.04     44.86 o 
   5   2   3     1249.39     1213.80     43.05 o 
   6   2   3       22.58       17.64     13.05 o 
   7   2   3     1079.41     1046.86     51.25 o 
   8   2   3      190.80      233.18     32.08 o 
   9   2   3       17.30        9.03     19.17 o 
  10   2   3       53.36       81.80     26.11 o 
  11   2   3       65.80       62.22     27.22 o 
 -10   3   3       23.71       23.05     24.16 o 
  -9   3   3      185.76      207.21     35.83 o 
  -8   3   3      860.33      787.28    131.10 o 
  -7   3   3      504.03      442.02     51.59 o 
  -6   3   3      246.55      234.60     20.68 o 
  -5   3   3     1397.64     1598.69    230.33 o 
  -4   3   3      948.26      951.41    103.26 o 
  -3   3   3      665.56      642.96     87.15 o 
  -2   3   3    10351.12    11833.75   1174.01 o 
  -1   3   3     1264.91     1557.80     93.12 o 
   0   3   3       33.52       37.27      5.64 o 
   1   3   3     9460.97     8668.33    435.80 o 
   2   3   3      805.14      683.42     22.55 o 
   3   3   3      290.05      313.26     15.27 o 
   4   3   3      541.84      488.72     38.23 o 
   5   3   3     2086.40     1969.65    118.81 o 
   6   3   3      459.72      505.52     34.03 o 
   7   3   3       10.13        7.22     16.80 o 
   8   3   3      399.31      443.16     40.83 o 
   9   3   3      156.62      162.63     29.30 o 
  10   3   3        9.59       13.47     21.94 o 
  11   3   3        3.36       12.22     22.08 o 
  -9   4   3        4.64       17.78     20.28 o 
  -8   4   3      266.50      260.24     74.37 o 
  -7   4   3      998.64      983.42    174.01 o 
  -6   4   3       24.80       11.03     12.42 o 
  -5   4   3      118.65      130.87     44.72 o 
  -4   4   3     1526.91     1748.47    194.01 o 
  -3   4   3       76.98       98.95     12.53 o 
  -2   4   3      257.69      333.16     17.04 o 
  -1   4   3     3177.65     3213.02     61.52 o 
   0   4   3      841.49      856.04     26.11 o 
   1   4   3        0.40        2.98      4.17 o 
   2   4   3     1981.08     1576.50    360.94 o 
   3   4   3      258.03      277.50     15.48 o 
   4   4   3      261.11      302.36     14.51 o 
   5   4   3       63.89       58.75      9.03 o 
   6   4   3       59.33       51.15     10.07 o 
   7   4   3       41.71       36.80     17.92 o 
   8   4   3      122.34      143.74     26.94 o 
   9   4   3      150.87      156.52     30.97 o 
  10   4   3      119.80      171.51     33.33 o 
  11   4   3       13.70       29.30     24.86 o 
  -9   5   3       96.74       65.97     26.66 o 
  -8   5   3       11.73       10.14     19.44 o 
  -7   5   3      636.06      654.19    127.84 o 
  -6   5   3      120.93      131.39     29.51 o 
  -5   5   3      793.83      858.10     79.79 o 
  -4   5   3     1013.71     1223.33    156.38 o 
  -3   5   3      656.33      674.72     52.29 o 
  -2   5   3      745.18      842.47     26.53 o 
  -1   5   3     2509.05     2501.99    102.84 o 
   0   5   3     1906.85     1882.67    133.60 o 
   1   5   3     2450.43     2132.50    212.76 o 
   2   5   3      131.31      121.95      8.06 o 
   3   5   3     7067.92     6935.82    471.08 o 
   4   5   3       39.82       51.69      8.69 o 
   5   5   3       16.27       15.15      8.39 o 
   6   5   3      769.37      750.40     58.96 o 
   7   5   3       98.28      101.03     12.62 o 
   8   5   3      136.01      160.13     28.33 o 
   9   5   3       72.11       60.00     24.44 o 
  10   5   3      119.26      129.85     31.80 o 
  11   5   3        6.26       19.17     24.30 o 
  -8   6   3       27.82       36.94     24.30 o 
  -7   6   3      111.53       77.63     27.08 o 
  -6   6   3      472.44      467.46     45.69 o 
  -5   6   3      892.08      854.94     56.11 o 
  -4   6   3      183.46      187.62     30.28 o 
  -3   6   3     1175.11     1308.65     62.91 o 
  -2   6   3      211.10      225.77     14.36 o 
  -1   6   3      109.14      127.77      9.22 o 
   0   6   3     1187.27     1115.70    115.62 o 
   1   6   3     1278.22     1299.74     61.04 o 
   2   6   3       26.80       37.68      6.43 o 
   3   6   3      133.51      172.79     11.76 o 
   4   6   3      682.46      635.02     28.93 o 
   5   6   3      110.49      117.50     13.29 o 
   6   6   3       40.07       43.17     11.13 o 
   7   6   3      497.08      484.30     52.48 o 
   8   6   3      140.78      131.81     36.37 o 
   9   6   3        7.06        3.75     20.28 o 
  10   6   3       33.07       39.58     26.53 o 
  11   6   3       58.26       76.66     30.97 o 
  -7   7   3        1.11        0.00     20.42 o 
  -6   7   3      301.86      294.01     39.02 o 
  -5   7   3      582.56      503.85     48.75 o 
  -4   7   3     1522.08     1647.10     75.69 o 
  -3   7   3       95.50      131.52     28.89 o 
  -2   7   3      227.35      224.29     32.91 o 
  -1   7   3      346.20      445.24     45.27 o 
   0   7   3       11.48       16.11     20.42 o 
   1   7   3      560.69      618.84     50.14 o 
   2   7   3      584.72      607.74     94.23 o 
   3   7   3      193.24      173.06     17.01 o 
   4   7   3       18.85       10.20      8.81 o 
   5   7   3      438.80      441.83     56.75 o 
   6   7   3       71.01       60.13     12.58 o 
   7   7   3       34.93       32.94     11.53 o 
   8   7   3       45.37       36.34     11.55 o 
   9   7   3       19.26        9.73      9.27 o 
  10   7   3       35.15        6.25     22.91 o 
  -6   8   3        1.51        0.00     21.53 o 
  -5   8   3       10.30        2.50     20.42 o 
  -4   8   3       41.88       58.19     26.25 o 
  -3   8   3      124.80      129.02     31.53 o 
  -2   8   3      337.34      394.83     43.75 o 
  -1   8   3      650.86      743.42     54.86 o 
   0   8   3       49.35       49.58     24.86 o 
   1   8   3       31.54       56.94     26.66 o 
   2   8   3      405.44      410.61     80.83 o 
   3   8   3      168.85      191.90     18.60 o 
   4   8   3      385.27      373.43     25.52 o 
   5   8   3       13.60       13.26     13.30 o 
   6   8   3      312.46      293.51     25.53 o 
   7   8   3        0.24        0.00     10.78 o 
   8   8   3       16.08       14.88     11.13 o 
   9   8   3        5.98        2.19     14.71 o 
  10   8   3        0.02        0.00     22.22 o 
  -6   9   3       81.82       52.08     29.72 o 
  -5   9   3        0.01        5.28     22.50 o 
  -4   9   3      449.38      413.58     48.19 o 
  -3   9   3        6.47        0.00     20.00 o 
  -2   9   3       29.83        9.58     23.61 o 
  -1   9   3      140.39      145.68     33.61 o 
   0   9   3       14.18       43.61     25.97 o 
   1   9   3       20.93       22.22     25.28 o 
   2   9   3       56.24       21.34     11.39 o 
   3   9   3       85.19      104.41     16.29 o 
   4   9   3       15.19       34.05     13.81 o 
   5   9   3       37.68       37.91     14.18 o 
   6   9   3      773.86      816.38     38.98 o 
   7   9   3       76.04       84.00     18.07 o 
  -4  10   3      111.13      120.82     34.03 o 
  -3  10   3      639.07      669.53     58.88 o 
  -2  10   3      173.81      239.70     39.44 o 
  -1  10   3        3.75        0.00     19.30 o 
   0  10   3       86.80       99.85     31.66 o 
   1  10   3       44.69       58.05     27.22 o 
   2  10   3        4.82        5.15     10.30 o 
   3  10   3       86.56      121.47     29.51 o 
   4  10   3       62.94       56.74     15.33 o 
   5  10   3       36.84       39.32     15.00 o 
   6  10   3        0.02        0.00     11.39 o 
   7  10   3       29.74       40.69     21.11 o 
  -3  11   3       27.03       46.11     29.16 o 
  -2  11   3      114.23      156.65     36.25 o 
  -1  11   3       20.47       31.94     25.00 o 
   0  11   3        0.63        0.00     21.39 o 
   1  11   3       19.04       50.41     26.53 o 
   2  11   3       55.06       57.02     19.03 o 
   3  11   3        0.00        0.00     12.06 o 
   4  11   3       21.45       17.78     13.48 o 
   5  11   3        6.00        1.67     18.75 o 
   6  11   3        5.69        0.00     17.64 o 
  -1  12   3        2.96        0.00     22.91 o 
   0  12   3        8.60        7.36     25.14 o 
   1  12   3        1.91       16.94     24.03 o 
   2  12   3      110.00      102.50     18.98 o 
   3  12   3        0.76        0.00     17.57 o 
   4  12   3        1.48       22.22     23.47 o 
   5  12   3        8.02        6.25     20.14 o 
   6  12   3        3.17       16.39     20.28 o 
  -5 -11   4        2.65        0.00     16.11 o 
  -4 -11   4        2.81        0.00     16.94 o 
  -3 -11   4       27.55        5.83     17.22 o 
  -2 -11   4        0.18        0.00     15.14 o 
  -1 -11   4        8.42        0.00     12.36 o 
   0 -11   4       62.54       57.36     20.28 o 
   1 -11   4       14.28       19.30     21.11 o 
   2 -11   4       22.53        8.19     20.83 o 
  -7 -10   4        3.25        0.00     17.92 o 
  -6 -10   4       33.93       49.72     23.61 o 
  -5 -10   4        4.77        5.83     18.75 o 
  -4 -10   4        6.58        0.00     15.97 o 
  -3 -10   4       12.75        6.11     17.22 o 
  -2 -10   4        3.25       20.00     16.94 o 
  -1 -10   4       10.40        8.89     14.17 o 
   0 -10   4        4.74        5.69     18.61 o 
   1 -10   4      245.76      323.59     38.47 o 
   2 -10   4        0.01        0.00     16.11 o 
   3 -10   4       18.28       24.16     23.89 o 
   4 -10   4      106.70       83.47     28.75 o 
  -8  -9   4       22.78       22.64     24.44 o 
  -7  -9   4       15.72        1.81     17.36 o 
  -6  -9   4        5.36        3.75     17.36 o 
  -5  -9   4      109.89      118.19     28.61 o 
  -4  -9   4       40.98       19.86     17.08 o 
  -3  -9   4       22.90       14.86     16.80 o 
  -2  -9   4      112.71      133.05     24.44 o 
  -1  -9   4      176.58      185.29     53.75 o 
   0  -9   4       13.29        6.53     17.64 o 
   1  -9   4       18.29       25.28     19.30 o 
   2  -9   4      418.14      509.27     43.61 o 
   3  -9   4        2.27        0.00     17.64 o 
   4  -9   4      266.77      262.48     35.00 o 
   5  -9   4      255.73      263.87     38.19 o 
  -8  -8   4       22.41       29.30     24.30 o 
  -7  -8   4       48.58       24.44     22.64 o 
  -6  -8   4       39.97       16.80     20.00 o 
  -5  -8   4      131.64      109.71     27.50 o 
  -4  -8   4      322.25      299.14     34.58 o 
  -3  -8   4        1.05        0.00     15.00 o 
  -2  -8   4      254.01      225.68     27.64 o 
  -1  -8   4      175.17      241.52     39.65 o 
   0  -8   4      432.27      464.69     37.36 o 
   1  -8   4      179.23      181.10     27.22 o 
   2  -8   4      101.45      102.91     23.33 o 
   3  -8   4      265.08      299.42     35.28 o 
   4  -8   4        6.15       16.39     17.08 o 
   5  -8   4      546.10      542.60     45.55 o 
   6  -8   4       69.77       46.94     22.64 o 
  -9  -7   4        6.88        5.82     21.32 o 
  -8  -7   4        2.28        7.56     12.50 o 
  -7  -7   4      143.38      227.43     90.62 o 
  -6  -7   4      320.80      508.36    172.28 o 
  -5  -7   4      119.94       46.12     30.69 o 
  -4  -7   4      287.91      283.45     35.41 o 
  -3  -7   4      548.38      550.51     41.11 o 
  -2  -7   4      132.47      144.89     20.42 o 
  -1  -7   4       43.12       36.75     11.33 o 
   0  -7   4     1017.36     1172.41     49.16 o 
   1  -7   4      370.55      345.67     30.55 o 
   2  -7   4      591.18      582.04     39.86 o 
   3  -7   4      380.27      388.58     34.30 o 
   4  -7   4      676.10      570.10     41.80 o 
   5  -7   4      302.60      236.65     32.22 o 
   6  -7   4      309.34      307.06     35.97 o 
   7  -7   4        1.19        0.00     15.55 o 
 -10  -6   4       36.99       18.76     17.22 o 
  -9  -6   4        9.29       11.19     14.92 o 
  -8  -6   4        4.26        0.00     11.00 o 
  -7  -6   4       14.44        5.53     11.35 o 
  -6  -6   4      512.65      482.32     46.66 o 
  -5  -6   4      110.77       78.96     53.68 o 
  -4  -6   4        0.98        9.57     10.19 o 
  -3  -6   4      343.84      323.59     31.39 o 
  -2  -6   4      318.93      330.80     21.34 o 
  -1  -6   4       91.11       86.61      8.55 o 
   0  -6   4     1483.07     1567.52     50.41 o 
   1  -6   4     1090.46     1064.22     43.75 o 
   2  -6   4       68.56       70.13     17.50 o 
   3  -6   4     1297.38     1216.57     51.52 o 
   4  -6   4     1438.27     1298.79     56.80 o 
   5  -6   4        1.22        0.00     13.05 o 
   6  -6   4      439.34      448.99     39.02 o 
   7  -6   4      200.68      150.27     28.47 o 
   8  -6   4       25.52       45.27     20.83 o 
 -10  -5   4       49.91       17.08     26.53 o 
  -9  -5   4      388.29      279.42     31.60 o 
  -8  -5   4      200.22      151.78     24.54 o 
  -7  -5   4       17.95        7.84     12.14 o 
  -6  -5   4       72.87       23.80     38.33 o 
  -5  -5   4      810.62      559.27    389.90 o 
  -4  -5   4        0.75        0.66     11.74 o 
  -3  -5   4       54.82       44.92     11.43 o 
  -2  -5   4     1440.30     1491.16    156.72 o 
  -1  -5   4      158.86      157.86     10.11 o 
   0  -5   4       56.86       53.70      7.58 o 
   1  -5   4     2789.03     2683.05     36.59 o 
   2  -5   4     2060.75     1830.76    103.88 o 
   3  -5   4        4.87        0.00      5.93 o 
   4  -5   4     1288.89     1336.43     82.49 o 
   5  -5   4     1114.39     1016.70     51.66 o 
   6  -5   4        7.58       12.06     10.29 o 
   7  -5   4      495.53      414.69     39.16 o 
   8  -5   4      441.49      329.00     38.33 o 
   9  -5   4       45.14       31.39     20.55 o 
 -10  -4   4      135.28      137.49     37.22 o 
  -9  -4   4      228.67      128.88     33.33 o 
  -8  -4   4      108.18       96.08     22.15 o 
  -7  -4   4      248.43      199.18     43.54 o 
  -6  -4   4      188.37      126.94     27.64 o 
  -5  -4   4      486.07      330.48    120.41 o 
  -4  -4   4        3.31        0.62      9.12 o 
  -3  -4   4      510.08      544.47     47.38 o 
  -2  -4   4      770.10      779.24     34.11 o 
  -1  -4   4     6763.27     6676.10    252.36 o 
   0  -4   4     1266.88     1183.94     34.16 o 
   1  -4   4     4540.29     4223.85     67.77 o 
   2  -4   4     1432.23     1178.99     54.51 o 
   3  -4   4      849.78      861.05     30.14 o 
   4  -4   4      347.18      414.69     26.25 o 
   5  -4   4     1891.28     1853.75     55.83 o 
   6  -4   4       66.94       81.66     18.89 o 
   7  -4   4      331.67      270.47     45.83 o 
   8  -4   4      153.78      134.99     20.97 o 
   9  -4   4      219.52      214.61     35.69 o 
 -10  -3   4      371.58      315.39     45.97 o 
  -9  -3   4       15.95       39.16     25.97 o 
  -8  -3   4       10.59       10.14     19.44 o 
  -7  -3   4      846.09      735.33     40.88 o 
  -6  -3   4      391.03      348.35     36.18 o 
  -5  -3   4     1725.51     1679.17    261.65 o 
  -4  -3   4     1027.95      787.93    130.62 o 
  -3  -3   4     2609.32     2542.61    121.52 o 
  -2  -3   4        1.81        2.85      4.39 o 
  -1  -3   4     2481.39     2220.83    105.31 o 
   0  -3   4     7963.63     7815.80    395.18 o 
   1  -3   4      259.01      294.70     15.69 o 
   2  -3   4     1901.19     1610.71     35.00 o 
   3  -3   4     1162.44     1063.11     32.22 o 
   4  -3   4        0.74        0.00      7.22 o 
   5  -3   4      422.05      383.30     27.78 o 
   6  -3   4      237.44      244.70     27.08 o 
   7  -3   4      956.51     1074.50     52.50 o 
   8  -3   4      116.36      119.02     24.44 o 
   9  -3   4      295.68      325.81     38.75 o 
  10  -3   4      146.15      144.56     20.99 o 
 -10  -2   4      166.82      105.96     33.75 o 
  -9  -2   4      283.23      306.50     44.58 o 
  -8  -2   4       83.82      101.66     30.28 o 
  -7  -2   4      316.19      296.09     40.00 o 
  -6  -2   4      608.93      494.68     47.01 o 
  -5  -2   4      984.39     1025.83     40.56 o 
  -4  -2   4     1488.02     1506.31     47.01 o 
  -3  -2   4     2036.67     2261.17     47.58 o 
  -2  -2   4     1516.82     1405.04     37.64 o 
  -1  -2   4      185.89      183.94     12.20 o 
   0  -2   4     2932.60     2560.44    150.41 o 
   1  -2   4     5461.97     4890.32     57.08 o 
   2  -2   4     1582.57     1466.97     32.91 o 
   3  -2   4     3527.42     3121.85     53.19 o 
   4  -2   4      730.68      734.25     30.69 o 
   5  -2   4       42.32       57.08     14.03 o 
   6  -2   4      581.09      517.46     33.61 o 
   7  -2   4      409.83      462.60     35.97 o 
   8  -2   4      217.91      264.01     31.94 o 
   9  -2   4       57.86       66.66     23.19 o 
  10  -2   4      431.20      431.08     45.69 o 
 -10  -1   4       55.11       29.30     23.61 o 
  -9  -1   4      270.89      272.48     40.97 o 
  -8  -1   4      128.72      118.74     31.39 o 
  -7  -1   4      138.78      172.21     31.94 o 
  -6  -1   4     1005.11     1090.20     62.63 o 
  -5  -1   4     1443.49     1452.88     46.65 o 
  -4  -1   4     2021.38     1838.76    303.15 o 
  -3  -1   4      128.02       95.03     13.00 o 
  -2  -1   4    10368.59    11583.28    134.57 o 
  -1  -1   4       38.38       51.92      8.02 o 
   0  -1   4     3383.94     3574.45    130.48 o 
   1  -1   4     2505.29     2331.21     39.16 o 
   2  -1   4      571.31      394.00     17.92 o 
   3  -1   4        2.64       23.47      7.36 o 
   4  -1   4     2590.39     2446.34     52.50 o 
   5  -1   4      428.39      394.41     26.80 o 
   6  -1   4       78.09       94.85     17.36 o 
   7  -1   4      241.99      275.12     30.69 o 
   8  -1   4     1180.08     1098.39     55.97 o 
   9  -1   4      198.81      203.73     30.28 o 
  10  -1   4      121.24      107.08     28.75 o 
  11  -1   4      215.27      184.01     35.55 o 
 -10   0   4        0.98        4.86     21.25 o 
  -9   0   4      102.22       99.30     31.11 o 
  -8   0   4      340.16      339.84     41.66 o 
  -7   0   4      501.16      545.79     47.91 o 
  -6   0   4      233.29      274.98     34.44 o 
  -5   0   4      608.30      518.70     63.33 o 
  -4   0   4      163.82      132.90     12.56 o 
  -3   0   4        1.76        6.72     12.32 o 
  -2   0   4     4475.20     3602.45   1498.47 o 
  -1   0   4     2693.39     2654.37     69.95 o 
   0   0   4      758.07      702.11    102.28 o 
   1   0   4     4634.50     4585.67    385.67 o 
   2   0   4      527.75      501.07     19.86 o 
   3   0   4     4007.24     3789.85     56.80 o 
   4   0   4       56.85       62.22     10.97 o 
   5   0   4     3652.76     3581.53     71.38 o 
   6   0   4      547.57      491.35     33.05 o 
   7   0   4       50.16       57.63     17.92 o 
   8   0   4     1731.69     1791.39     69.72 o 
   9   0   4      204.12      199.29     30.28 o 
  10   0   4       26.23       24.44     21.25 o 
  11   0   4       38.15       33.33     24.86 o 
 -10   1   4      126.56      118.32     31.94 o 
  -9   1   4        5.44       28.47     23.33 o 
  -8   1   4       14.46       20.97     20.83 o 
  -7   1   4      477.45      468.44     46.11 o 
  -6   1   4      557.13      529.32    151.45 o 
  -5   1   4       52.75       80.62     16.25 o 
  -4   1   4     1924.26     1802.51    247.00 o 
  -3   1   4      431.24      415.60     56.38 o 
  -2   1   4       71.78       66.04     34.93 o 
  -1   1   4     2595.85     2177.69   1078.25 o 
   0   1   4     3779.28     4358.16    191.40 o 
   1   1   4      111.33       68.98     19.79 o 
   2   1   4     2876.69     2392.19    213.53 o 
   3   1   4     1731.96     1596.12     36.11 o 
   4   1   4     1303.63     1363.23     39.02 o 
   5   1   4       45.04       50.83     13.05 o 
   6   1   4     2138.88     2151.78     62.63 o 
   7   1   4      475.03      446.22     34.58 o 
   8   1   4      183.73      210.68     29.58 o 
   9   1   4      451.11      512.60     44.58 o 
  10   1   4       10.82       30.55     20.14 o 
  11   1   4        5.32        0.00     20.42 o 
 -10   2   4      229.42      245.54     40.55 o 
  -9   2   4      169.69      163.74     32.91 o 
  -8   2   4       85.94       68.88     24.16 o 
  -7   2   4       33.30       60.27     22.50 o 
  -6   2   4      899.97      931.90    103.46 o 
  -5   2   4      492.69      548.31     53.75 o 
  -4   2   4     1624.73     1678.56    211.10 o 
  -3   2   4     3040.61     3975.86    491.49 o 
  -2   2   4     4268.42     4069.50    726.96 o 
  -1   2   4      251.24      186.87     52.50 o 
   0   2   4     3157.40     2904.04    301.37 o 
   1   2   4      203.91      167.02     26.66 o 
   2   2   4     2250.48     2037.62     36.94 o 
   3   2   4     4499.13     4521.92    127.35 o 
   4   2   4     4811.60     4525.65     53.89 o 
   5   2   4       65.79       61.94     13.47 o 
   6   2   4        7.21       33.33     14.58 o 
   7   2   4     1135.53     1131.44     51.38 o 
   8   2   4       74.83       89.16     23.19 o 
   9   2   4      513.57      539.13     44.16 o 
  10   2   4      204.08      229.57     35.55 o 
  11   2   4       19.46       19.17     21.39 o 
  -9   3   4      186.30      230.26     36.80 o 
  -8   3   4      234.29      224.57     33.75 o 
  -7   3   4       42.73       47.35     22.64 o 
  -6   3   4       81.73      105.89     17.16 o 
  -5   3   4      384.10      478.29     56.52 o 
  -4   3   4      725.94      790.64     49.58 o 
  -3   3   4      217.55      133.80     24.65 o 
  -2   3   4     2368.94     2597.73    193.60 o 
  -1   3   4      983.88     1111.57    120.96 o 
   0   3   4      170.15      203.65     11.39 o 
   1   3   4     4550.72     3873.35     59.37 o 
   2   3   4      508.37      397.21     21.40 o 
   3   3   4      188.29      213.48     17.67 o 
   4   3   4     1683.56     1659.34     52.36 o 
   5   3   4     1398.45     1373.16     53.19 o 
   6   3   4      105.36       94.57     13.10 o 
   7   3   4        5.93        1.39     14.58 o 
   8   3   4      341.18      351.78     35.28 o 
   9   3   4        6.29        0.00     16.67 o 
  10   3   4       40.24       46.39     24.86 o 
  11   3   4      145.43      202.62     36.94 o 
  -9   4   4        9.86       39.58     23.61 o 
  -8   4   4      395.21      390.11     41.80 o 
  -7   4   4      804.12      797.55     60.90 o 
  -6   4   4      341.14      387.96     28.40 o 
  -5   4   4      446.90      448.24     34.79 o 
  -4   4   4     1443.80     1647.23    134.23 o 
  -3   4   4      221.27      283.96     48.47 o 
  -2   4   4      278.64      292.48     17.15 o 
  -1   4   4     2852.54     2411.40     99.09 o 
   0   4   4        7.56       13.22      5.37 o 
   1   4   4     1187.80     1103.72     49.65 o 
   2   4   4     1378.70     1350.23     58.06 o 
   3   4   4       52.01       56.21      9.88 o 
   4   4   4      475.49      527.53     46.89 o 
   5   4   4      390.84      284.33    100.42 o 
   6   4   4      681.14      685.68     28.04 o 
   7   4   4      233.92      214.17     37.57 o 
   8   4   4      278.43      369.28     38.19 o 
   9   4   4      128.30      121.24     26.53 o 
  10   4   4        4.91        5.56     20.28 o 
  11   4   4       18.58        5.14     21.53 o 
  -8   5   4       13.67       23.05     21.67 o 
  -7   5   4      269.62      304.77     25.87 o 
  -6   5   4     1008.42      918.15     92.56 o 
  -5   5   4      486.69      619.48     63.75 o 
  -4   5   4     1055.36     1116.52    149.85 o 
  -3   5   4     1346.68     1458.57     37.74 o 
  -2   5   4      179.17      181.77     14.70 o 
  -1   5   4     3060.75     3324.08     43.35 o 
   0   5   4     1427.93     1437.26     76.59 o 
   1   5   4      332.45      283.00     23.05 o 
   2   5   4     2259.74     1936.75    139.99 o 
   3   5   4       34.21       28.47      6.64 o 
   4   5   4       59.41       47.37      8.61 o 
   5   5   4      288.23      280.27     70.31 o 
   6   5   4      401.84      363.07     52.71 o 
   7   5   4      270.79      209.46     37.36 o 
   8   5   4        1.41        0.11      9.37 o 
   9   5   4       92.82      116.80     27.36 o 
  10   5   4        5.75       31.53     21.80 o 
  11   5   4        7.08        0.00     19.03 o 
  -8   6   4       32.13        8.75     21.11 o 
  -7   6   4       86.72       92.77     29.44 o 
  -6   6   4      678.37      595.23     51.66 o 
  -5   6   4      718.24      653.56     52.08 o 
  -4   6   4      123.83      125.41     29.86 o 
  -3   6   4      996.36     1154.23     33.82 o 
  -2   6   4      573.47      568.80     25.83 o 
  -1   6   4      119.87       84.91     31.53 o 
   0   6   4     3084.39     2989.01    295.19 o 
   1   6   4      546.44      496.52     85.48 o 
   2   6   4       47.52       54.93     25.75 o 
   3   6   4     1852.18     2168.29    147.56 o 
   4   6   4      387.20      283.86     97.71 o 
   5   6   4       36.32       20.36      9.00 o 
   6   6   4      108.17      117.66     13.87 o 
   7   6   4      191.35      176.17     24.11 o 
   8   6   4       93.64       89.30     25.20 o 
   9   6   4        0.23        0.00     17.50 o 
  10   6   4       15.59       18.61     23.19 o 
  11   6   4       20.62       41.39     27.64 o 
  -7   7   4        1.03        0.00     19.86 o 
  -6   7   4      165.55      138.60     32.08 o 
  -5   7   4      392.58      394.69     46.39 o 
  -4   7   4       82.32       82.35     27.91 o 
  -3   7   4      255.59      244.70     36.11 o 
  -2   7   4      702.10      809.11     58.05 o 
  -1   7   4      127.99      125.13     31.80 o 
   0   7   4       64.09       49.30     25.83 o 
   1   7   4      435.94      456.08     46.52 o 
   2   7   4      248.75      253.36     17.78 o 
   3   7   4        0.39        3.61      9.71 o 
   4   7   4      259.96      275.61     16.68 o 
   5   7   4       82.12      119.63     13.72 o 
   6   7   4       18.13       14.07     10.44 o 
   7   7   4       13.68       18.29     10.48 o 
   8   7   4        1.75        0.00     10.03 o 
   9   7   4        8.37        3.98     10.96 o 
  10   7   4        9.54       22.64     23.47 o 
  -6   8   4        3.29        0.00     21.80 o 
  -5   8   4      482.52      459.41     49.44 o 
  -4   8   4       27.28        2.36     19.86 o 
  -3   8   4      187.33      165.27     33.75 o 
  -2   8   4      438.54      523.85     51.94 o 
  -1   8   4       62.88       55.83     26.39 o 
   0   8   4      101.99       84.16     28.61 o 
   1   8   4      307.56      279.98     40.69 o 
   2   8   4      240.73      257.16     20.09 o 
   3   8   4      161.25      161.14     21.67 o 
   4   8   4      240.30      243.30     22.71 o 
   5   8   4      815.52      827.62     85.13 o 
   6   8   4        2.92        6.43     12.21 o 
   7   8   4        2.92        0.00     13.61 o 
   8   8   4       79.22       80.56     17.00 o 
   9   8   4       24.22       19.46     12.83 o 
  10   8   4       23.25       42.08     25.14 o 
  -5   9   4       85.26       61.66     28.75 o 
  -4   9   4      273.48      289.28     42.91 o 
  -3   9   4      265.82      369.56     46.80 o 
  -2   9   4       52.56       67.77     30.14 o 
  -1   9   4      200.16      283.59     42.36 o 
   0   9   4       39.08       56.80     27.36 o 
   1   9   4      105.82      148.46     34.44 o 
   2   9   4       97.56       88.82     14.89 o 
   3   9   4      127.33      182.49     24.37 o 
   4   9   4        0.13        0.00     10.38 o 
   5   9   4        0.06        3.89     18.33 o 
   6   9   4       37.09       50.14     21.80 o 
   7   9   4       14.06        9.03     18.05 o 
   8   9   4        7.15        6.81     14.58 o 
  -4  10   4       97.37      119.16     34.44 o 
  -3  10   4      118.54      158.04     36.11 o 
  -2  10   4      296.77      434.69     50.14 o 
  -1  10   4       23.18       18.61     22.91 o 
   0  10   4       32.17       41.52     25.97 o 
   1  10   4       57.19       76.38     30.28 o 
   2  10   4        0.02        0.00      9.68 o 
   3  10   4       59.44       71.82     15.62 o 
   4  10   4       18.49       40.27     23.89 o 
   5  10   4       28.27       49.30     23.89 o 
   6  10   4        0.46        0.00     16.53 o 
   7  10   4       22.54       33.47     20.83 o 
   8  10   4       17.66       23.05     17.50 o 
  -3  11   4        4.34        6.53     24.44 o 
  -2  11   4        0.37        0.00     22.08 o 
  -1  11   4       14.16       26.80     27.78 o 
   0  11   4       19.69       13.33     25.69 o 
   1  11   4      112.29      126.66     34.30 o 
   2  11   4       14.77        0.00     19.72 o 
   3  11   4        0.38        0.00     20.42 o 
   4  11   4       55.87       92.49     30.00 o 
   5  11   4       32.69        9.44     19.72 o 
   6  11   4      108.02       72.22     26.53 o 
   7  11   4        4.72        0.00     17.36 o 
   0  12   4        1.96        0.00     21.39 o 
   1  12   4        7.48       28.89     26.80 o 
   2  12   4        2.54        7.08     24.86 o 
   3  12   4        2.35        0.00     22.64 o 
   4  12   4        2.59       10.97     23.47 o 
   5  12   4        5.88       15.83     22.50 o 
   6  12   4        1.85       22.64     21.67 o 
  -4 -11   5        3.16        0.00     15.55 o 
  -3 -11   5        6.20       14.03     17.78 o 
  -2 -11   5        0.78        0.00     13.33 o 
  -1 -11   5        0.20        0.00     13.33 o 
   0 -11   5       83.93       73.47     22.08 o 
  -6 -10   5        0.19       11.53     19.17 o 
  -5 -10   5        0.05        0.00     18.33 o 
  -4 -10   5       27.85       15.14     17.92 o 
  -3 -10   5       41.99       39.44     19.44 o 
  -2 -10   5        0.55        0.00     12.22 o 
  -1 -10   5        1.86        0.00     11.39 o 
   0 -10   5        3.56        0.00     12.22 o 
   1 -10   5        7.00       24.16     20.14 o 
   2 -10   5        1.19        2.08     19.17 o 
   3 -10   5       40.60       39.02     24.03 o 
  -7  -9   5        3.42        0.00     16.94 o 
  -6  -9   5       19.74        4.86     17.50 o 
  -5  -9   5        7.99        9.58     18.75 o 
  -4  -9   5       13.59       11.39     16.25 o 
  -3  -9   5       61.94       70.27     22.36 o 
  -2  -9   5      192.92      219.15     30.00 o 
  -1  -9   5        0.10        1.39     12.64 o 
   0  -9   5       73.24       93.11     16.67 o 
   1  -9   5       13.93        0.42     17.08 o 
   2  -9   5       84.38       98.60     25.00 o 
   3  -9   5       11.22       30.69     20.55 o 
   4  -9   5       86.29       58.19     24.58 o 
   5  -9   5      151.05      164.43     32.64 o 
  -8  -8   5       43.33       35.00     25.28 o 
  -7  -8   5       25.13       33.33     24.86 o 
  -6  -8   5        3.33        0.00     15.69 o 
  -5  -8   5       26.40       35.00     20.00 o 
  -4  -8   5       89.10       80.69     24.03 o 
  -3  -8   5        4.90        8.33     15.28 o 
  -2  -8   5       27.41       28.33     15.42 o 
  -1  -8   5      249.79      246.79     28.75 o 
   0  -8   5       36.47       33.70     11.31 o 
   1  -8   5      228.98      233.18     28.33 o 
   2  -8   5      267.45      306.23     33.89 o 
   3  -8   5      184.36      168.88     27.64 o 
   4  -8   5       75.04       63.05     21.94 o 
   5  -8   5      192.93      204.85     31.53 o 
   6  -8   5      142.42      142.35     29.72 o 
  -9  -7   5       26.70        2.51     14.81 o 
  -8  -7   5        0.04       23.33     14.30 o 
  -7  -7   5       92.17      145.20     69.09 o 
  -6  -7   5       47.48       43.73     16.25 o 
  -5  -7   5        3.71        8.71     11.19 o 
  -4  -7   5      279.26      269.98     33.19 o 
  -3  -7   5       99.97       97.35     23.33 o 
  -2  -7   5        5.75       14.72     13.47 o 
  -1  -7   5      214.27      204.90     17.97 o 
   0  -7   5      259.08      276.51     28.05 o 
   1  -7   5      113.23       96.24     19.86 o 
   2  -7   5      168.47      149.57     22.78 o 
   3  -7   5      894.69      908.40     48.75 o 
   4  -7   5       11.48       20.97     16.80 o 
   5  -7   5      109.40       93.88     23.19 o 
   6  -7   5      297.33      302.20     36.25 o 
   7  -7   5       47.15       16.80     19.30 o 
  -9  -6   5       14.68        7.98     14.75 o 
  -8  -6   5        0.75        4.34     12.02 o 
  -7  -6   5       43.77       21.02     14.31 o 
  -6  -6   5      339.22      262.49    102.70 o 
  -5  -6   5      115.44       45.84     54.37 o 
  -4  -6   5        7.33        4.84     10.14 o 
  -3  -6   5     1090.52     1036.68     35.38 o 
  -2  -6   5       50.28       16.52     23.96 o 
  -1  -6   5      148.96      145.99     11.01 o 
   0  -6   5      964.53     1002.70     41.39 o 
   1  -6   5      935.13      907.29     41.39 o 
   2  -6   5       13.78       28.05     14.86 o 
   3  -6   5      243.23      226.65     26.80 o 
   4  -6   5     1250.56     1153.52     54.16 o 
   5  -6   5        0.98       16.67     15.00 o 
   6  -6   5      596.30      466.49     41.25 o 
   7  -6   5      505.08      412.05     41.52 o 
   8  -6   5       30.72       27.91     19.44 o 
  -9  -5   5       36.01       42.13     18.20 o 
  -8  -5   5      158.56      123.77     39.23 o 
  -7  -5   5        0.10        0.00     10.09 o 
  -6  -5   5      190.56      109.32     90.06 o 
  -5  -5   5      514.64      316.60    193.39 o 
  -4  -5   5      436.28      353.39     99.51 o 
  -3  -5   5      530.46      470.15     25.07 o 
  -2  -5   5     2613.20     2836.77    117.56 o 
  -1  -5   5      141.61      130.69     15.29 o 
   0  -5   5     1143.69     1162.55     38.47 o 
   1  -5   5      990.92      907.89     63.81 o 
   2  -5   5     1152.28     1107.90     44.58 o 
   3  -5   5      440.74      419.29     18.91 o 
   4  -5   5      553.34      615.59     45.97 o 
   5  -5   5      616.36      538.26     47.43 o 
   6  -5   5        7.26       11.27      9.81 o 
   7  -5   5      928.09      739.94     49.30 o 
   8  -5   5      128.11       92.22     24.72 o 
   9  -5   5        0.23        0.00     16.67 o 
 -10  -4   5       32.90       13.75     23.47 o 
  -9  -4   5        7.82        1.94     19.72 o 
  -8  -4   5      480.91      410.06     33.92 o 
  -7  -4   5      126.36      104.30     20.79 o 
  -6  -4   5       16.82       18.40     12.30 o 
  -5  -4   5      920.80      665.01    248.38 o 
  -4  -4   5     1859.96     1558.73    362.82 o 
  -3  -4   5      148.72      131.17     15.47 o 
  -2  -4   5     1576.83     1610.35     46.08 o 
  -1  -4   5     3954.25     3945.77    174.56 o 
   0  -4   5      292.54      282.46     11.32 o 
   1  -4   5      271.08      215.10     12.18 o 
   2  -4   5     2336.48     2171.36     45.00 o 
   3  -4   5     1144.35     1224.91     37.64 o 
   4  -4   5     1243.68     1269.35     41.94 o 
   5  -4   5      584.71      560.93     32.91 o 
   6  -4   5     1348.45     1408.78     54.16 o 
   7  -4   5      184.34      185.26     26.25 o 
   8  -4   5      556.52      573.01     44.30 o 
   9  -4   5       22.03       41.00     15.22 o 
 -10  -3   5      127.30       91.52     31.80 o 
  -9  -3   5       79.03       75.27     29.58 o 
  -8  -3   5      190.92      166.79     35.00 o 
  -7  -3   5      250.00      236.01     26.25 o 
  -6  -3   5       39.72       46.16     16.63 o 
  -5  -3   5      347.99      322.57     49.65 o 
  -4  -3   5     1604.58     1325.23    157.35 o 
  -3  -3   5      947.68      910.55     32.70 o 
  -2  -3   5      256.80      237.69      9.46 o 
  -1  -3   5      385.89      345.42     13.89 o 
   0  -3   5     1507.42     1475.64    114.30 o 
   1  -3   5       13.55       12.08      6.94 o 
   2  -3   5     3263.66     2853.39     50.69 o 
   3  -3   5     1838.34     1819.58     43.89 o 
   4  -3   5      351.41      403.16     25.00 o 
   5  -3   5     1849.49     1905.55     55.41 o 
   6  -3   5     1463.28     1463.36     54.30 o 
   7  -3   5       64.56       70.97     19.44 o 
   8  -3   5      439.40      510.24     41.52 o 
   9  -3   5      335.57      343.45     38.89 o 
  10  -3   5       34.65       94.85     28.47 o 
 -10  -2   5      100.06      116.94     35.41 o 
  -9  -2   5      274.81      293.03     44.16 o 
  -8  -2   5      404.75      493.16     50.97 o 
  -7  -2   5     1713.16     1550.72     79.44 o 
  -6  -2   5     1039.35      991.32     42.99 o 
  -5  -2   5        7.60        0.00     11.35 o 
  -4  -2   5     1240.14     1187.04     65.55 o 
  -3  -2   5     3183.81     3367.61     59.75 o 
  -2  -2   5       39.22       15.43      8.24 o 
  -1  -2   5      582.10      521.50     32.50 o 
   0  -2   5     2842.00     2607.10    122.98 o 
   1  -2   5      259.82      248.87     16.25 o 
   2  -2   5        2.90       17.50      7.08 o 
   3  -2   5     5055.15     4752.00     68.74 o 
   4  -2   5     1818.99     1776.53     46.80 o 
   5  -2   5       46.20       33.61     12.78 o 
   6  -2   5      904.72      926.60     43.89 o 
   7  -2   5      925.57      943.68     48.61 o 
   8  -2   5       17.47       25.28     17.92 o 
   9  -2   5      255.99      250.81     34.16 o 
  10  -2   5      321.08      326.64     40.69 o 
 -10  -1   5        8.86       23.47     24.16 o 
  -9  -1   5      654.91      618.29     58.05 o 
  -8  -1   5      776.75      798.69     60.00 o 
  -7  -1   5      580.41      634.67     52.91 o 
  -6  -1   5      889.56     1069.78     61.66 o 
  -5  -1   5     1186.86     1236.33     43.90 o 
  -4  -1   5      829.57      981.22     36.38 o 
  -3  -1   5     2587.74     2748.98     53.37 o 
  -2  -1   5       97.55       85.45      6.32 o 
  -1  -1   5       64.46       61.91      9.03 o 
   0  -1   5     1085.72     1123.10     43.47 o 
   1  -1   5    14259.28    12394.89    101.52 o 
   2  -1   5     2822.55     2451.62     45.41 o 
   3  -1   5     3991.69     3937.48     61.80 o 
   4  -1   5     2697.25     2432.32     53.88 o 
   5  -1   5      524.00      483.44     29.30 o 
   6  -1   5      156.69      152.07     21.25 o 
   7  -1   5     1525.06     1456.14     58.19 o 
   8  -1   5       20.53       20.83     17.08 o 
   9  -1   5      192.37      170.13     29.03 o 
  10  -1   5       29.17       21.94     19.44 o 
 -10   0   5       14.56        0.00     19.30 o 
  -9   0   5       51.01       35.55     23.75 o 
  -8   0   5     1291.73     1411.00     77.77 o 
  -7   0   5      134.02      159.85     31.66 o 
  -6   0   5       50.85       42.22     22.08 o 
  -5   0   5     1792.71     1893.33     74.58 o 
  -4   0   5     1813.86      998.99    935.48 o 
  -3   0   5     2805.77     3755.00     60.39 o 
  -2   0   5     2029.54     1846.56    185.66 o 
  -1   0   5     4132.13     4548.58    175.54 o 
   0   0   5      309.54      380.09     24.79 o 
   1   0   5     2830.20     2636.25    115.70 o 
   2   0   5     9219.45     8068.00     81.38 o 
   4   0   5     1658.51     1491.41     41.94 o 
   5   0   5     1296.03     1354.06     45.14 o 
   6   0   5       16.02       33.47     14.30 o 
   7   0   5      443.06      435.38     35.00 o 
   8   0   5       57.01       87.63     22.22 o 
   9   0   5      189.33      200.68     29.72 o 
  10   0   5       78.97       82.77     25.55 o 
  11   0   5       65.85       68.33     27.64 o 
 -10   1   5      153.38      160.40     35.14 o 
  -9   1   5        4.89        0.14     16.67 o 
  -8   1   5      425.57      423.86     45.00 o 
  -7   1   5     1368.55     1448.36     73.61 o 
  -6   1   5      319.69      324.00     38.61 o 
  -5   1   5      416.98      545.72     99.30 o 
  -4   1   5     1457.62     1152.65    298.03 o 
  -3   1   5     1777.68     1392.97    973.26 o 
  -2   1   5     1352.98     1132.21    857.71 o 
  -1   1   5     2499.39     2606.47     54.16 o 
   0   1   5     2497.10     2649.66    146.03 o 
   1   1   5       11.43        8.69      3.56 o 
   2   1   5     2574.39     2029.69    237.69 o 
   3   1   5     3693.61     3701.11     73.88 o 
   4   1   5      466.25      501.63     25.14 o 
   5   1   5     2535.78     2429.82     59.16 o 
   6   1   5      681.75      637.31     35.41 o 
   7   1   5        8.32       15.14     13.61 o 
   8   1   5      406.71      389.41     35.41 o 
   9   1   5       72.24       48.61     20.28 o 
  10   1   5       10.51       10.69     17.22 o 
  11   1   5        8.34       16.67     20.28 o 
  -9   2   5      126.56      170.96     32.64 o 
  -8   2   5      214.35      182.07     33.05 o 
  -7   2   5      493.20      635.92     50.97 o 
  -6   2   5      211.77      170.96     29.72 o 
  -5   2   5      321.00      261.15     96.66 o 
  -4   2   5     1437.96     1509.72    273.45 o 
  -3   2   5      726.40      704.40    174.57 o 
  -2   2   5     3743.00     2968.81   1225.95 o 
  -1   2   5       20.76       10.56      6.07 o 
   0   2   5     8148.98     7786.52   1010.20 o 
   1   2   5      264.88      264.64     32.50 o 
   2   2   5     2845.40     2792.90    328.52 o 
   3   2   5     2222.69     2283.16     63.47 o 
   4   2   5      143.02      112.94     11.23 o 
   5   2   5        0.04        2.50      6.62 o 
   6   2   5      824.24      826.05     40.69 o 
   7   2   5      284.03      282.06     28.61 o 
   8   2   5       36.81       16.53     15.97 o 
   9   2   5       16.63        9.58     15.69 o 
  10   2   5      410.39      451.77     45.00 o 
  11   2   5       37.41       40.27     24.44 o 
  -9   3   5      240.99      295.26     40.97 o 
  -8   3   5       10.48        0.00     14.86 o 
  -7   3   5      306.27      330.81     36.94 o 
  -6   3   5      381.03      429.28     37.15 o 
  -5   3   5      888.38      938.39     81.10 o 
  -4   3   5       54.06       83.84     14.99 o 
  -3   3   5     1161.36     1038.45    124.43 o 
  -2   3   5        5.92        0.00      6.54 o 
  -1   3   5      375.84      311.07     62.77 o 
   0   3   5     3315.66     3040.31    544.40 o 
   1   3   5     1900.13     1481.19     29.16 o 
   2   3   5      160.74      159.73     12.29 o 
   3   3   5     1754.93     1754.53    129.30 o 
   4   3   5      296.22      301.81     16.68 o 
   5   3   5     1102.33     1093.97     31.66 o 
   6   3   5        0.11        4.87      8.22 o 
   7   3   5      421.51      437.74     33.75 o 
   8   3   5      223.37      234.57     30.00 o 
   9   3   5        0.50        0.97     15.42 o 
  10   3   5      352.87      366.92     40.27 o 
  11   3   5       95.62      108.74     28.75 o 
  -9   4   5      102.42       89.72     27.64 o 
  -8   4   5      253.13      259.56     36.25 o 
  -7   4   5        4.26        0.00     16.25 o 
  -6   4   5        1.71       16.97     12.58 o 
  -5   4   5      156.52      143.46     18.23 o 
  -4   4   5      805.48      888.29     66.04 o 
  -3   4   5       89.41      103.37     14.01 o 
  -2   4   5     1383.17     1536.67     89.78 o 
  -1   4   5      799.02      664.33     86.38 o 
   0   4   5      112.27       61.50     16.25 o 
   1   4   5      694.68      684.53     20.50 o 
   2   4   5     1535.61     1497.38     85.63 o 
   3   4   5       45.11       35.27      8.22 o 
   4   4   5      503.24      354.19     81.23 o 
   5   4   5      107.31       73.90     11.48 o 
   6   4   5      274.41      303.69     35.28 o 
   7   4   5        1.99        0.00      9.08 o 
   8   4   5      222.37      242.76     30.83 o 
   9   4   5       74.88       83.74     24.58 o 
  10   4   5        0.28        0.00     16.94 o 
  11   4   5       62.86       86.66     28.61 o 
  -7   5   5      235.12      228.91     59.16 o 
  -6   5   5       19.92       18.88     13.20 o 
  -5   5   5       67.36       86.75     15.91 o 
  -4   5   5      620.34      633.59     30.02 o 
  -3   5   5      427.68      466.05     45.76 o 
  -2   5   5      716.06      818.50     27.62 o 
  -1   5   5     2611.21     2765.70    116.87 o 
   0   5   5     1504.79     1470.13     30.16 o 
   1   5   5      114.95      105.42     10.32 o 
   2   5   5     1024.31      855.05     38.60 o 
   3   5   5        0.84        4.85      7.60 o 
   4   5   5      497.52      506.92     54.63 o 
   5   5   5      303.92      309.60     73.08 o 
   6   5   5      693.71      582.24    168.60 o 
   7   5   5       18.19       17.32     10.21 o 
   8   5   5       19.52       12.33     10.64 o 
   9   5   5      142.40      162.35     30.14 o 
  10   5   5       40.95       60.00     25.55 o 
  11   5   5       86.06      103.19     31.25 o 
  -7   6   5      111.51      142.35     31.80 o 
  -6   6   5      281.29      268.17     39.72 o 
  -5   6   5       26.59       44.44     25.00 o 
  -4   6   5       83.70       98.05     29.16 o 
  -3   6   5      322.91      360.52     25.90 o 
  -2   6   5      351.95      397.21     19.91 o 
  -1   6   5        0.79       17.37      7.27 o 
   0   6   5      970.55      929.67     25.07 o 
   1   6   5      131.44      140.02     11.63 o 
   2   6   5        6.93       12.17      7.51 o 
   3   6   5      959.92     1004.20     49.51 o 
   4   6   5        0.97        2.56      7.20 o 
   5   6   5       71.81      105.70     12.20 o 
   6   6   5      218.26      246.17     20.36 o 
   7   6   5      178.92      235.49     48.82 o 
   8   6   5       11.94       13.30     11.51 o 
   9   6   5        1.10       38.61     22.50 o 
  10   6   5       45.02       24.03     20.69 o 
  11   6   5        3.08        4.86     23.61 o 
  -7   7   5        0.21       12.92     24.58 o 
  -6   7   5      203.46      252.20     41.66 o 
  -5   7   5      762.05      695.78     58.75 o 
  -4   7   5       82.46       65.27     25.83 o 
  -3   7   5      262.35      247.48     38.75 o 
  -2   7   5      419.21      494.41     50.83 o 
  -1   7   5      211.24      244.84     38.61 o 
   0   7   5       90.28       79.86     27.50 o 
   1   7   5      438.94      408.16     44.72 o 
   2   7   5       92.29       89.48     12.54 o 
   3   7   5      147.49      141.46     11.48 o 
   4   7   5      324.25      416.77     42.50 o 
   5   7   5       13.18       16.55     11.31 o 
   6   7   5       17.39       34.04     16.18 o 
   7   7   5       61.15       64.80     14.83 o 
   8   7   5       85.99       85.51     16.89 o 
   9   7   5       18.95        0.00     11.23 o 
  10   7   5       19.40       17.22     22.50 o 
  -6   8   5        0.48        5.56     22.50 o 
  -5   8   5       87.55      134.85     35.00 o 
  -4   8   5      596.76      547.74     53.61 o 
  -3   8   5       79.41       74.16     29.03 o 
  -2   8   5      316.43      339.56     44.58 o 
  -1   8   5      162.10      198.18     38.05 o 
   0   8   5       27.26       16.80     23.19 o 
   1   8   5      630.26      729.11     59.72 o 
   2   8   5      208.26      170.77     78.88 o 
   3   8   5       45.02       48.19     24.44 o 
   4   8   5      135.51      135.68     31.39 o 
   5   8   5       98.79      120.69     28.89 o 
   6   8   5        7.83        1.25     16.11 o 
   7   8   5       40.84       38.05     20.83 o 
   8   8   5       36.28       41.80     14.63 o 
   9   8   5       39.21       43.87     14.26 o 
  10   8   5        0.01        0.00     12.10 o 
  -5   9   5       15.64       25.83     26.94 o 
  -4   9   5      156.90      157.90     38.05 o 
  -3   9   5      362.10      416.36     48.89 o 
  -2   9   5       32.37       45.41     25.97 o 
  -1   9   5      192.46      250.95     41.25 o 
   0   9   5      216.81      301.50     44.44 o 
   1   9   5       18.79       26.11     25.28 o 
   2   9   5      270.54      328.73     42.77 o 
   3   9   5      107.79      152.21     33.75 o 
   4   9   5        6.61       14.17     20.97 o 
   5   9   5       85.37      120.27     28.75 o 
   6   9   5       87.07       71.80     25.69 o 
   7   9   5        4.02        8.19     15.97 o 
   8   9   5        8.21        0.00     14.86 o 
   9   9   5        7.81       18.33     18.33 o 
  -4  10   5       60.15       93.05     35.14 o 
  -3  10   5       43.45       67.08     32.22 o 
  -2  10   5       37.11       92.91     31.80 o 
  -1  10   5       74.03       60.41     28.47 o 
   0  10   5      167.35      225.82     42.08 o 
   1  10   5       24.53       28.47     24.30 o 
   2  10   5        0.21       19.72     22.50 o 
   3  10   5       38.50       32.50     23.47 o 
   4  10   5       22.83       17.22     20.28 o 
   5  10   5        0.30        1.67     17.22 o 
   6  10   5       11.59        9.86     19.17 o 
   7  10   5        6.48        0.00     17.08 o 
   8  10   5        0.69       26.39     18.75 o 
  -2  11   5        1.30        0.83     21.80 o 
  -1  11   5       25.64       45.69     27.91 o 
   0  11   5       57.95       33.89     26.39 o 
   1  11   5        0.13        0.00     22.91 o 
   2  11   5        1.75        0.00     19.86 o 
   3  11   5       15.93       10.55     23.19 o 
   4  11   5       12.37       17.78     22.64 o 
   5  11   5        2.45       14.86     18.61 o 
   6  11   5       48.87       45.97     23.75 o 
   7  11   5       60.05       38.33     23.75 o 
   0  12   5        6.68       20.42     25.14 o 
   1  12   5       29.08       12.36     25.00 o 
   2  12   5        0.60       51.11     28.75 o 
   3  12   5       21.33       29.86     25.41 o 
   4  12   5        8.23        0.00     19.03 o 
   5  12   5        4.59        6.67     21.39 o 
  -5 -10   6        3.50        7.22     17.36 o 
  -4 -10   6        4.87        0.00     14.58 o 
  -3 -10   6       94.24       94.16     25.41 o 
  -2 -10   6        7.68       12.22     17.08 o 
  -1 -10   6       25.36       40.83     20.00 o 
   0 -10   6      142.45      143.18     26.80 o 
   2 -10   6      150.05      119.71     29.03 o 
  -6  -9   6       52.50       97.21     29.30 o 
  -5  -9   6        2.87        8.05     16.80 o 
  -4  -9   6        0.83        0.00     15.83 o 
  -3  -9   6      112.26      122.49     27.08 o 
  -2  -9   6      108.87      106.80     24.72 o 
  -1  -9   6        3.80        7.50     13.89 o 
   0  -9   6       65.85       61.38     18.75 o 
   1  -9   6      796.03      844.24     51.25 o 
   2  -9   6        5.44        0.83     16.80 o 
   3  -9   6      134.01      164.71     30.14 o 
   4  -9   6       80.65       86.80     25.14 o 
  -7  -8   6        4.51        0.00     17.50 o 
  -6  -8   6       41.58       22.64     21.39 o 
  -5  -8   6       43.20       25.41     20.97 o 
  -4  -8   6        7.41        6.53     16.25 o 
  -3  -8   6       14.69       19.86     17.64 o 
  -2  -8   6       89.20       80.69     21.39 o 
  -1  -8   6      132.27      151.10     24.30 o 
   0  -8   6        1.65        2.22     11.67 o 
   1  -8   6        0.49        0.00     14.17 o 
   2  -8   6      361.90      358.45     35.00 o 
   3  -8   6       35.58       10.55     16.39 o 
   4  -8   6      206.22      234.70     31.53 o 
   5  -8   6       56.56       47.91     23.19 o 
   6  -8   6       12.13       25.14     21.80 o 
  -8  -7   6       39.55       68.69     24.23 o 
  -7  -7   6       26.26       37.59     27.85 o 
  -6  -7   6       11.24       26.95     14.96 o 
  -5  -7   6      184.02      214.15     33.75 o 
  -4  -7   6       78.24       71.38     24.03 o 
  -3  -7   6        2.97        5.56     14.03 o 
  -2  -7   6      187.26      214.01     28.75 o 
  -1  -7   6      546.51      542.32     37.50 o 
   0  -7   6       45.13       44.29     11.80 o 
   1  -7   6       10.09       18.05     15.14 o 
   2  -7   6        8.20        3.06     13.89 o 
   3  -7   6       54.83       66.24     20.00 o 
   4  -7   6        2.64        0.00     12.08 o 
   5  -7   6      156.61      152.63     27.64 o 
   6  -7   6      159.08      139.57     28.75 o 
   7  -7   6       27.68       12.64     18.05 o 
  -9  -6   6        9.09       12.46     17.29 o 
  -8  -6   6        0.06        0.00     13.00 o 
  -7  -6   6      104.29       97.93     20.81 o 
  -6  -6   6       84.17       47.35     35.34 o 
  -5  -6   6       11.99        0.00     10.44 o 
  -4  -6   6      226.96      164.89     60.00 o 
  -3  -6   6      210.94      200.38     19.52 o 
  -2  -6   6       95.67      145.30     16.39 o 
  -1  -6   6      239.25      271.37     27.36 o 
   0  -6   6      960.67      889.02     28.65 o 
   1  -6   6        5.61        0.00     11.39 o 
   2  -6   6      651.08      628.98     37.64 o 
   3  -6   6       75.04       65.00     17.92 o 
   4  -6   6      391.09      349.28     32.22 o 
   5  -6   6       19.95       24.30     16.53 o 
   6  -6   6      221.65      199.71     29.86 o 
   7  -6   6      275.20      283.31     35.14 o 
   8  -6   6        9.80       28.33     21.80 o 
  -9  -5   6      168.81      125.42     24.30 o 
  -8  -5   6        7.05       28.35     27.64 o 
  -7  -5   6        0.15        0.00     10.13 o 
  -6  -5   6      341.58      195.23    133.39 o 
  -5  -5   6      383.92      274.67    166.79 o 
  -4  -5   6        1.01        0.00      9.29 o 
  -3  -5   6      558.13      489.43     26.67 o 
  -2  -5   6      514.63      523.19     24.62 o 
  -1  -5   6        7.82        7.55      6.34 o 
   0  -5   6      185.94      174.03     18.07 o 
   1  -5   6     1051.19     1042.01     51.25 o 
   2  -5   6      373.50      344.89     17.60 o 
   3  -5   6      965.36      886.62     45.69 o 
   4  -5   6      665.93      696.81     29.10 o 
   5  -5   6      539.89      477.94     42.57 o 
   6  -5   6       72.97       64.72     20.42 o 
   7  -5   6      378.10      376.64     38.75 o 
   8  -5   6      196.14      144.29     28.47 o 
  -9  -4   6       86.59       50.27     27.22 o 
  -8  -4   6        9.87        4.48     13.44 o 
  -7  -4   6       36.68       43.06     16.60 o 
  -6  -4   6        4.22        3.43     11.18 o 
  -5  -4   6      707.41      565.60    212.41 o 
  -4  -4   6      199.93      165.46     33.40 o 
  -3  -4   6       34.60       32.46     12.20 o 
  -2  -4   6     1375.16     1359.88     37.35 o 
  -1  -4   6      551.73      515.77     26.87 o 
   0  -4   6        9.43        8.86      5.14 o 
   1  -4   6      718.54      651.76     27.91 o 
   2  -4   6     1630.66     1530.58     42.08 o 
   3  -4   6      762.33      795.08     32.78 o 
   4  -4   6      485.65      489.82     29.30 o 
   5  -4   6     1511.47     1481.14     51.11 o 
   6  -4   6       78.60       85.55     18.61 o 
   7  -4   6      212.23      252.34     29.58 o 
   8  -4   6      394.83      472.88     40.97 o 
   9  -4   6       60.59       35.83     20.97 o 
  -9  -3   6       15.34        8.05     21.53 o 
  -8  -3   6       64.92       77.63     28.89 o 
  -7  -3   6      145.59      127.31     21.69 o 
  -6  -3   6        0.48        0.00     11.45 o 
  -5  -3   6      188.71      158.37     35.07 o 
  -4  -3   6     1467.34     1274.44    155.27 o 
  -3  -3   6      694.68      778.45     63.33 o 
  -2  -3   6        0.84        8.46      8.35 o 
  -1  -3   6     2740.29     2681.21    171.72 o 
   0  -3   6       59.18       49.06      8.19 o 
   1  -3   6      452.99      427.61     22.91 o 
   2  -3   6     1661.09     1550.99     41.11 o 
   3  -3   6     1841.15     1799.17     46.52 o 
   4  -3   6       23.63       29.44     11.25 o 
   5  -3   6      639.77      695.50     35.83 o 
   6  -3   6     1477.88     1453.92     54.72 o 
   7  -3   6       18.53       18.61     14.72 o 
   8  -3   6      631.67      697.45     47.08 o 
   9  -3   6      427.52      377.47     40.55 o 
  -9  -2   6        4.25        0.00     17.64 o 
  -8  -2   6      280.10      197.07     36.80 o 
  -7  -2   6        1.40        0.00     16.25 o 
  -6  -2   6      416.64      422.76     31.22 o 
  -5  -2   6       13.96       23.72     14.19 o 
  -4  -2   6     1187.61     1152.43     77.01 o 
  -3  -2   6     1078.40     1069.05     36.62 o 
  -2  -2   6     2211.54     2390.28     47.33 o 
  -1  -2   6     1020.47      931.23     26.76 o 
   0  -2   6     6776.07     6927.09    338.59 o 
   1  -2   6     1062.52     1073.25     34.30 o 
   2  -2   6     1584.08     1628.63     41.52 o 
   3  -2   6     2232.30     1788.34     45.41 o 
   4  -2   6      851.57      898.82     35.83 o 
   5  -2   6      285.34      322.75     25.97 o 
   6  -2   6      975.37      978.81     45.14 o 
   7  -2   6      589.65      627.45     40.83 o 
   8  -2   6        0.01        0.00     15.28 o 
   9  -2   6      637.10      658.01     48.61 o 
  10  -2   6       95.08       82.91     26.53 o 
  -9  -1   6      225.61      298.17     44.16 o 
  -8  -1   6       90.51       81.80     27.91 o 
  -7  -1   6        3.22        0.00     18.05 o 
  -6  -1   6     1492.86     1645.29     78.05 o 
  -5  -1   6      812.99      827.84     37.66 o 
  -4  -1   6      146.59      152.49     18.30 o 
  -3  -1   6     1832.41     1866.18     46.25 o 
  -2  -1   6     5707.47     6653.16    193.18 o 
  -1  -1   6      258.43      357.77     17.47 o 
   0  -1   6     1528.19     1391.73     28.11 o 
   1  -1   6    10053.42     9364.30    288.87 o 
   2  -1   6      125.90      130.96     14.30 o 
   3  -1   6      533.62      460.38     24.30 o 
   4  -1   6     2731.24     2668.13     58.33 o 
   5  -1   6      830.73      915.63     39.16 o 
   6  -1   6      859.98      869.10     42.22 o 
   7  -1   6      298.28      270.67     29.58 o 
   8  -1   6      852.17      834.94     49.30 o 
   9  -1   6       23.78       20.28     19.17 o 
  10  -1   6      307.78      329.97     39.02 o 
  -9   0   6      160.43      139.71     33.19 o 
  -8   0   6      686.90      744.39     59.44 o 
  -7   0   6      239.33      197.62     34.72 o 
  -6   0   6      475.79      463.58     43.33 o 
  -5   0   6      891.52      931.04     54.86 o 
  -4   0   6      428.31      451.22     37.08 o 
  -3   0   6     1607.94     1348.49    462.67 o 
  -2   0   6     2805.72     3029.25     69.57 o 
  -1   0   6     2463.82     2662.14    116.47 o 
   0   0   6      644.39      621.42     40.48 o 
   1   0   6      173.96      160.08      8.34 o 
   2   0   6     2234.98     1822.22     42.50 o 
   3   0   6       18.54       23.61      8.61 o 
   4   0   6     2814.99     2613.00     57.36 o 
   5   0   6     1205.65     1239.91     43.89 o 
   6   0   6      261.05      202.62     24.30 o 
   7   0   6      976.86      956.18     47.91 o 
   8   0   6      430.91      480.66     39.30 o 
   9   0   6       37.41       29.44     17.78 o 
  10   0   6      144.92      139.71     30.00 o 
  11   0   6      147.34      158.60     33.47 o 
  -9   1   6        7.25        3.61     20.69 o 
  -8   1   6      178.37      207.48     36.25 o 
  -7   1   6      692.76      715.78     53.75 o 
  -6   1   6     1205.99     1338.93     68.47 o 
  -5   1   6     2344.31     2706.60     88.19 o 
  -4   1   6     2745.60     1557.95   1306.78 o 
  -3   1   6        4.27        5.21     12.57 o 
  -2   1   6     2173.08     1635.09   1112.14 o 
  -1   1   6     7474.51     4808.03   3959.28 o 
   0   1   6       27.54       16.28      4.98 o 
   1   1   6     1144.82     1372.03     93.53 o 
   2   1   6     2703.31     2333.03    139.58 o 
   3   1   6       88.90       96.05     10.07 o 
   4   1   6       11.75        3.47      7.08 o 
   5   1   6     2777.71     2708.27     63.47 o 
   6   1   6      439.23      422.88     30.00 o 
   7   1   6       23.52        9.72     14.30 o 
   8   1   6      233.85      181.93     26.11 o 
   9   1   6      220.99      230.54     30.97 o 
  10   1   6        5.32       17.36     19.30 o 
  11   1   6       35.12       31.94     23.47 o 
  -9   2   6       59.84       59.44     26.94 o 
  -8   2   6       15.98       17.08     20.42 o 
  -7   2   6      981.19     1043.53     63.47 o 
  -6   2   6     1948.42     2055.12     81.80 o 
  -5   2   6      650.45      791.88     50.00 o 
  -4   2   6     1911.22     2367.32     74.30 o 
  -3   2   6     1783.58     1353.96   1016.31 o 
  -2   2   6      436.71      473.27    305.74 o 
  -1   2   6     5346.47     4018.45   2074.01 o 
   0   2   6      121.71      118.23     11.59 o 
   1   2   6       24.52       19.62     18.12 o 
   2   2   6     1832.75     1864.86    157.90 o 
   3   2   6     5621.37     5161.73    502.46 o 
   4   2   6     1910.35     1763.66     56.18 o 
   5   2   6     1022.90      981.04     35.97 o 
   6   2   6     1372.68     1414.20     50.97 o 
   7   2   6       85.21       79.58     19.44 o 
   8   2   6       16.12       24.58     16.53 o 
   9   2   6      548.51      539.13     44.16 o 
  10   2   6        1.09        0.00     15.14 o 
  11   2   6       39.10       44.44     24.72 o 
  -9   3   6      128.65      143.32     32.36 o 
  -8   3   6       13.45       14.58     16.11 o 
  -7   3   6       62.00       68.19     23.05 o 
  -6   3   6     1912.39     2054.98     79.86 o 
  -5   3   6      258.70      226.61     57.84 o 
  -4   3   6       18.65       22.04     11.97 o 
  -3   3   6     2194.60     1958.48    548.15 o 
  -2   3   6     1097.69     1093.70    464.13 o 
  -1   3   6      528.41      642.26    286.44 o 
   0   3   6     1977.40     1423.88    376.08 o 
   1   3   6     1523.98     1369.74     48.75 o 
   2   3   6      512.10      534.63     66.31 o 
   3   3   6      715.81      653.01     79.44 o 
   4   3   6     2904.21     2805.15     55.97 o 
   5   3   6        0.15        1.06      7.50 o 
   6   3   6      321.59      309.74     20.90 o 
   7   3   6      485.69      441.63     35.14 o 
   8   3   6        3.75        1.94     13.47 o 
   9   3   6      137.21      161.10     28.61 o 
  10   3   6        1.98        1.11     18.61 o 
  11   3   6        6.72        7.50     20.42 o 
  -8   4   6      295.44      309.28     39.30 o 
  -7   4   6        7.20        0.00     16.25 o 
  -6   4   6      496.74      594.12     45.27 o 
  -5   4   6     2271.38     2303.47    239.01 o 
  -4   4   6      294.20      297.47     26.73 o 
  -3   4   6      434.68      508.50     68.88 o 
  -2   4   6      508.89      452.22     72.63 o 
  -1   4   6     1431.44     1318.43    277.90 o 
   0   4   6     1175.00     1038.30    224.22 o 
   1   4   6      248.79      271.23     27.50 o 
   2   4   6     1379.28     1140.84     28.72 o 
   3   4   6       54.69       52.98      8.82 o 
   4   4   6      345.82      303.37     18.34 o 
   5   4   6      983.65      939.71     31.22 o 
   6   4   6       59.08       48.20     12.22 o 
   7   4   6      367.37      368.71     24.39 o 
   8   4   6      229.17      260.54     31.53 o 
   9   4   6        2.62       24.58     19.44 o 
  10   4   6      100.66      126.24     29.44 o 
  11   4   6        5.10       24.16     20.69 o 
  -7   5   6      165.37      202.48     31.11 o 
  -6   5   6      287.60      280.48     37.08 o 
  -5   5   6      574.78      703.60     66.52 o 
  -4   5   6       30.84       21.56     19.79 o 
  -3   5   6      261.91      258.18     33.96 o 
  -2   5   6      758.70      838.09     41.80 o 
  -1   5   6       61.55       56.05     10.37 o 
   0   5   6      983.83      937.46     66.18 o 
   1   5   6       44.24       43.55      8.37 o 
   2   5   6     1734.59     1549.55     33.76 o 
   3   5   6       37.57       55.89      9.86 o 
   4   5   6      479.37      532.10     23.64 o 
   5   5   6      702.22      703.38     28.47 o 
   6   5   6        4.97        7.48      9.72 o 
   7   5   6        0.22        2.41      9.84 o 
   8   5   6       63.64       78.50     15.35 o 
   9   5   6       61.94       68.19     23.47 o 
  10   5   6       13.10       24.03     21.25 o 
  11   5   6        1.01        0.00     20.28 o 
  -6   6   6       53.17       39.58     26.94 o 
  -5   6   6      480.73      457.05     48.75 o 
  -4   6   6       84.82      126.62     21.67 o 
  -3   6   6      621.59      618.06     27.78 o 
  -2   6   6       27.54       16.61      9.25 o 
  -1   6   6      347.02      325.51     18.51 o 
   0   6   6       26.33       20.77      7.83 o 
   1   6   6      121.96      126.12     12.20 o 
   2   6   6      443.87      431.20     22.71 o 
   3   6   6      616.05      559.70     23.82 o 
   4   6   6        8.51       10.29      8.82 o 
   5   6   6      251.87      259.27     20.72 o 
   6   6   6       28.59       29.08     12.24 o 
   7   6   6      151.89      185.57     19.71 o 
   8   6   6        0.02        0.00      9.39 o 
   9   6   6        8.58       17.53     11.53 o 
  10   6   6       20.02       25.83     20.97 o 
  -6   7   6      161.98      159.99     36.66 o 
  -5   7   6        0.96        0.00     21.80 o 
  -4   7   6       50.42       61.11     28.33 o 
  -3   7   6        1.04        0.00     18.61 o 
  -2   7   6      334.92      263.31     38.89 o 
  -1   7   6        3.35        0.00     19.03 o 
   0   7   6      529.85      637.45     56.25 o 
   1   7   6      135.56       96.24     28.47 o 
   2   7   6       17.87       18.61     20.14 o 
   3   7   6      308.99      333.17     41.52 o 
   4   7   6      188.99      237.27     35.41 o 
   5   7   6       21.46       31.64     11.60 o 
   6   7   6       48.68       33.86     17.15 o 
   7   7   6        0.45        4.92     10.41 o 
   8   7   6       17.00       26.32     24.30 o 
   9   7   6        2.04        3.92     11.48 o 
  10   7   6        9.66        0.00     16.80 o 
  -6   8   6       79.93       71.52     31.25 o 
  -5   8   6       82.40      111.24     34.58 o 
  -4   8   6        0.27       12.64     21.94 o 
  -3   8   6        1.84        8.89     21.94 o 
  -2   8   6      259.58      270.95     42.08 o 
  -1   8   6       75.97       72.22     28.89 o 
   0   8   6       12.00        9.72     22.64 o 
   1   8   6      756.44      860.49     63.75 o 
   2   8   6      323.89      383.72     46.66 o 
   3   8   6       16.72       47.36     25.14 o 
   4   8   6      116.21       98.74     29.58 o 
   5   8   6        2.55        0.00     14.30 o 
   6   8   6       21.70       30.55     21.25 o 
   7   8   6        0.24        1.25     16.25 o 
   8   8   6       56.05       57.50     16.46 o 
   9   8   6        1.38       11.31     12.36 o 
  10   8   6        5.93        3.42     11.75 o 
  -5   9   6       14.25       34.16     29.03 o 
  -4   9   6       69.53       94.85     34.44 o 
  -3   9   6        1.41        0.00     19.44 o 
  -2   9   6       37.17       43.47     30.00 o 
  -1   9   6       47.38       32.64     25.69 o 
   0   9   6      125.19      144.02     36.53 o 
   1   9   6        3.45        0.00     19.86 o 
   2   9   6      100.55      132.35     34.03 o 
   3   9   6       28.47       53.61     25.55 o 
   4   9   6        1.81        0.00     17.36 o 
   5   9   6       69.44       61.94     26.25 o 
   6   9   6        4.94        8.75     19.17 o 
   7   9   6        7.31       13.47     18.75 o 
   8   9   6       15.42        0.00     15.14 o 
   9   9   6        8.27        7.78     17.92 o 
  -3  10   6      227.92      258.31     43.89 o 
  -2  10   6        0.00        1.81     22.64 o 
  -1  10   6       61.79       97.21     32.50 o 
   0  10   6       39.32       40.69     27.91 o 
   1  10   6       46.71       96.10     32.08 o 
   2  10   6       10.69        0.00     21.53 o 
   3  10   6       28.98       43.19     27.36 o 
   4  10   6        7.28       22.64     23.05 o 
   5  10   6        0.95       12.50     20.83 o 
   6  10   6       52.06       41.11     24.72 o 
   7  10   6        0.19        0.00     16.11 o 
   8  10   6        0.75        5.00     17.64 o 
  -2  11   6      172.95      252.20     45.55 o 
  -1  11   6        9.68       12.50     26.39 o 
   0  11   6       30.59       10.14     24.03 o 
   1  11   6       16.15       29.30     25.28 o 
   2  11   6       17.42        0.00     20.69 o 
   3  11   6       65.28       18.75     25.28 o 
   4  11   6        9.39        1.53     21.94 o 
   5  11   6        1.94        0.00     18.61 o 
   6  11   6        0.72        0.00     17.78 o 
   7  11   6       14.51       39.86     23.33 o 
   1  12   6       25.83       35.14     27.08 o 
   2  12   6       29.60       61.52     29.58 o 
   3  12   6        0.28       30.28     26.80 o 
   4  12   6       17.78        5.14     20.42 o 
   5  12   6        4.56        4.31     21.80 o 
  -3 -10   7        9.66        0.00     13.61 o 
  -2 -10   7        0.03        6.53     16.94 o 
  -1 -10   7       64.45       83.74     24.03 o 
   0 -10   7      311.87      264.15     34.44 o 
   1 -10   7        0.67        0.28     13.89 o 
  -5  -9   7       17.49        0.83     16.67 o 
  -4  -9   7        5.55       12.78     17.36 o 
  -3  -9   7       80.71       99.58     26.11 o 
  -2  -9   7      129.31      121.24     25.69 o 
  -1  -9   7       14.87       24.03     15.83 o 
   0  -9   7      131.41      155.82     25.97 o 
   1  -9   7      236.37      238.18     29.72 o 
   2  -9   7        1.35       10.97     17.78 o 
   3  -9   7       74.26       76.94     24.58 o 
   4  -9   7       90.65      122.91     28.75 o 
  -7  -8   7       23.70       28.33     24.03 o 
  -6  -8   7       18.15       26.66     22.36 o 
  -5  -8   7       72.20       60.69     25.28 o 
  -4  -8   7      107.03      109.99     27.64 o 
  -3  -8   7      152.63      183.74     30.55 o 
  -2  -8   7       80.71       96.52     23.05 o 
  -1  -8   7      135.72      147.21     25.97 o 
   0  -8   7       15.60       27.36     15.83 o 
   2  -8   7       19.19       34.30     18.19 o 
   3  -8   7       92.99       90.13     23.33 o 
   4  -8   7      196.47      200.96     31.39 o 
   5  -8   7      102.72      112.21     27.91 o 
  -7  -7   7       15.24        2.64     14.51 o 
  -6  -7   7        5.72        7.20     13.58 o 
  -5  -7   7      142.93      125.41     29.44 o 
  -4  -7   7      189.95      200.68     31.25 o 
  -3  -7   7        7.63       11.80     16.39 o 
  -2  -7   7       53.94       66.24     20.83 o 
  -1  -7   7      382.40      387.75     33.47 o 
   0  -7   7       27.07       26.39     14.30 o 
   1  -7   7       70.88       47.36     16.94 o 
   2  -7   7      635.07      665.78     41.80 o 
   3  -7   7        0.33        0.00     14.72 o 
   4  -7   7      248.40      222.62     30.00 o 
   5  -7   7      310.21      330.11     37.08 o 
   6  -7   7       79.56       85.83     25.83 o 
  -8  -6   7       15.89       14.01     14.91 o 
  -7  -6   7       85.35       64.46     30.00 o 
  -6  -6   7       13.02       18.18     17.57 o 
  -5  -6   7       36.98       13.35     12.85 o 
  -4  -6   7      489.11      399.23     72.49 o 
  -3  -6   7      118.81      139.06     21.94 o 
  -2  -6   7       39.48       33.21     12.02 o 
  -1  -6   7      409.29      423.03     34.86 o 
   0  -6   7      565.25      575.51     37.22 o 
   1  -6   7       24.31       27.08     13.89 o 
   2  -6   7      184.87      212.48     25.69 o 
   3  -6   7     2066.38     1950.55     66.52 o 
   4  -6   7      157.10      154.71     24.86 o 
   5  -6   7      278.30      265.40     32.50 o 
   6  -6   7      250.00      215.54     31.53 o 
   7  -6   7       56.86       88.60     25.00 o 
  -8  -5   7       98.37       54.89     19.18 o 
  -7  -5   7       99.44       18.69     25.28 o 
  -6  -5   7      269.90      141.10    109.44 o 
  -5  -5   7       58.55       43.93     35.48 o 
  -4  -5   7      273.76      226.07     51.45 o 
  -3  -5   7      427.98      446.25     26.60 o 
  -2  -5   7      111.22      112.68     15.00 o 
  -1  -5   7       79.28       92.04     13.06 o 
   0  -5   7      662.07      627.43     27.59 o 
   1  -5   7      763.06      784.63     24.78 o 
   2  -5   7        3.25        4.49      7.33 o 
   3  -5   7        2.76        0.00      7.23 o 
   4  -5   7      613.70      686.20     35.83 o 
   5  -5   7      111.34      119.30     19.72 o 
   7  -5   7      169.42      130.55     26.53 o 
   8  -5   7       16.08       16.94     19.03 o 
  -9  -4   7       23.10        2.36     20.55 o 
  -8  -4   7      150.23      105.42     22.42 o 
  -7  -4   7       32.47       20.90     13.88 o 
  -6  -4   7      145.00       92.25     24.23 o 
  -5  -4   7      567.79      442.54     96.17 o 
  -4  -4   7       26.71       26.37     12.71 o 
  -3  -4   7      567.78      545.15     28.71 o 
  -2  -4   7     1020.19     1055.20     57.77 o 
  -1  -4   7       47.34       34.53     10.21 o 
   0  -4   7      461.15      463.11     24.80 o 
   1  -4   7     2034.71     2063.04     52.63 o 
   2  -4   7      400.16      374.69     24.58 o 
   4  -4   7       11.30        1.11      9.58 o 
   5  -4   7      116.58      134.57     19.72 o 
   6  -4   7        2.39        9.58     12.50 o 
   7  -4   7      215.37      201.51     26.94 o 
   8  -4   7      179.39      222.76     30.83 o 
   9  -4   7       26.60       28.61     21.11 o 
  -9  -3   7       87.58      111.66     34.30 o 
  -8  -3   7       27.63       14.44     21.53 o 
  -7  -3   7      121.22      115.17     21.80 o 
  -6  -3   7       11.45       13.50     13.49 o 
  -5  -3   7      210.84      204.62     27.43 o 
  -4  -3   7      800.49      662.74     84.79 o 
  -3  -3   7       60.67       71.47     14.48 o 
  -2  -3   7      910.15      951.24     42.57 o 
  -1  -3   7     1144.24     1178.62     46.45 o 
   0  -3   7       60.64       69.22     10.16 o 
   1  -3   7      747.63      702.95     22.29 o 
   2  -3   7     1538.50     1437.11     43.47 o 
   3  -3   7      109.78       80.41     14.44 o 
   4  -3   7     1938.74     1959.57     54.72 o 
   5  -3   7      226.27      229.29     24.16 o 
   6  -3   7      524.23      557.46     36.25 o 
   7  -3   7        7.15       10.55     14.58 o 
   8  -3   7      229.24      224.29     30.00 o 
   9  -3   7      165.87      192.21     31.53 o 
  -9  -2   7        2.60        7.50     22.36 o 
  -8  -2   7      315.67      293.59     43.61 o 
  -7  -2   7      705.38      624.26     54.16 o 
  -6  -2   7      107.13      125.79     20.42 o 
  -5  -2   7        0.92        9.71     12.80 o 
  -4  -2   7     1225.21     1222.75     44.02 o 
  -3  -2   7     1229.62     1252.24     40.21 o 
  -2  -2   7      221.51      246.39     19.68 o 
  -1  -2   7     2946.89     2985.17    103.53 o 
   0  -2   7     1138.24     1197.45     29.04 o 
   1  -2   7       27.09       15.83      6.38 o 
   2  -2   7      519.82      454.55     25.41 o 
   3  -2   7     1874.41     1573.49     46.11 o 
   4  -2   7      896.66      946.59     38.47 o 
   5  -2   7     1041.89     1077.97     43.47 o 
   6  -2   7      741.70      777.16     40.69 o 
   7  -2   7      488.42      499.82     37.22 o 
   8  -2   7       18.55       12.92     15.28 o 
   9  -2   7      267.88      317.75     36.53 o 
  10  -2   7      116.49      141.52     30.69 o 
  -9  -1   7      105.26      103.88     32.08 o 
  -8  -1   7        2.70        0.00     16.25 o 
  -7  -1   7      414.49      386.92     45.83 o 
  -6  -1   7      300.33      290.39     37.91 o 
  -5  -1   7       15.71        0.83     12.85 o 
  -4  -1   7        0.54        4.42     10.67 o 
  -3  -1   7     1662.06     1610.51     44.53 o 
  -2  -1   7      632.61      752.48     29.10 o 
  -1  -1   7       15.98       26.34      8.90 o 
   0  -1   7     1582.06     1406.01     30.55 o 
   1  -1   7     1621.92     1568.27     29.22 o 
   2  -1   7      291.51      202.48     17.50 o 
   3  -1   7      621.65      536.90     28.19 o 
   4  -1   7     2363.31     2176.64     55.83 o 
   5  -1   7     1452.89     1386.56     48.19 o 
   6  -1   7      240.46      281.23     26.39 o 
   7  -1   7      959.20      938.40     48.05 o 
   8  -1   7      116.00      131.24     24.86 o 
   9  -1   7      117.44      115.82     25.83 o 
  10  -1   7      229.98      301.37     37.36 o 
  -9   0   7      187.07      167.77     35.55 o 
  -8   0   7      135.50      172.49     34.03 o 
  -7   0   7      102.85       62.77     25.28 o 
  -6   0   7      535.32      525.10     47.77 o 
  -5   0   7      546.81      643.01     47.22 o 
  -4   0   7        1.31        0.00     12.92 o 
  -3   0   7      752.48      743.87     39.09 o 
  -2   0   7     2081.71     2388.00     55.13 o 
  -1   0   7     1276.28     1523.57     54.65 o 
   0   0   7        8.45       10.11      5.30 o 
   1   0   7     1991.70     1934.38     62.57 o 
   2   0   7      482.32      372.77     17.43 o 
   3   0   7      324.87      309.70     21.39 o 
   4   0   7      730.88      708.42     32.36 o 
   5   0   7      712.70      783.69     37.50 o 
   6   0   7      129.91      125.68     19.58 o 
   7   0   7      391.85      388.17     32.36 o 
   8   0   7      645.02      624.54     42.36 o 
   9   0   7       49.80       60.00     20.28 o 
  10   0   7      232.90      259.70     36.39 o 
  -9   1   7        1.67        0.00     19.30 o 
  -8   1   7      337.90      306.78     41.80 o 
  -7   1   7       51.70       84.85     26.66 o 
  -6   1   7      761.27      892.02     58.33 o 
  -5   1   7      155.96      156.93     28.89 o 
  -4   1   7     1102.74     1145.75     56.94 o 
  -3   1   7      281.51      310.35     26.73 o 
  -2   1   7     1984.69     1633.06    663.84 o 
  -1   1   7     1351.52     1284.21     76.73 o 
   0   1   7     1388.53     1656.05     70.79 o 
   1   1   7      271.62      283.24     19.66 o 
   2   1   7     5742.13     5919.04    296.82 o 
   3   1   7     1143.51     1128.87    114.02 o 
   4   1   7      636.78      719.53     32.64 o 
   5   1   7     1481.40     1309.90     45.97 o 
   6   1   7      153.55      144.29     20.14 o 
   7   1   7       76.77       78.88     19.44 o 
   8   1   7      533.00      555.51     40.97 o 
   9   1   7      202.61      194.43     28.75 o 
  10   1   7        8.27        0.00     18.05 o 
  -8   2   7       63.66       70.83     26.25 o 
  -7   2   7      567.94      572.18     49.02 o 
  -6   2   7      159.34      166.93     29.16 o 
  -5   2   7        1.49        0.00     13.89 o 
  -4   2   7     1726.28     2129.14     73.74 o 
  -3   2   7     1823.24     1906.11     64.44 o 
  -2   2   7      332.37      362.06     28.33 o 
  -1   2   7     1559.94     1176.24    570.58 o 
   0   2   7     4338.16     4538.50    348.03 o 
   1   2   7        5.66       16.46      7.20 o 
   2   2   7      822.95      699.65     97.84 o 
   3   2   7     4505.02     4393.58    304.35 o 
   4   2   7      122.32      122.29     12.74 o 
   5   2   7      478.53      429.29     22.42 o 
   6   2   7     1517.28     1644.60     56.11 o 
   7   2   7      203.26      201.79     25.69 o 
   8   2   7      233.31      224.57     28.05 o 
   9   2   7       52.76       78.47     22.91 o 
  10   2   7      175.13      139.29     29.16 o 
  11   2   7        0.05        0.00     18.19 o 
  -8   3   7        0.02        0.00     16.53 o 
  -7   3   7      218.20      178.04     31.94 o 
  -6   3   7     1473.95     1652.93     73.33 o 
  -5   3   7      225.58      170.40     27.91 o 
  -4   3   7      235.33      199.75     71.80 o 
  -3   3   7     1303.07     1008.37    632.04 o 
  -2   3   7      384.77      346.23    212.83 o 
  -1   3   7      785.94      776.58    451.56 o 
   0   3   7     2976.95     2187.21    686.61 o 
   1   3   7     1471.06     1395.33    108.39 o 
   2   3   7      135.89      123.86     11.97 o 
   3   3   7       53.37       44.39      9.51 o 
   4   3   7     1187.95     1116.74     52.01 o 
   5   3   7        5.97       13.93      9.08 o 
   6   3   7      747.45      690.59     28.89 o 
   7   3   7      435.62      432.61     34.30 o 
   8   3   7       63.47       73.47     19.86 o 
   9   3   7      249.94      293.73     34.72 o 
  10   3   7       45.91       65.27     22.50 o 
  11   3   7        1.12        4.58     18.75 o 
  -8   4   7      189.16      155.27     31.66 o 
  -7   4   7        4.02        3.33     15.69 o 
  -6   4   7       78.59       90.41     23.61 o 
  -5   4   7      518.88      505.10     72.49 o 
  -4   4   7     1409.21     1328.88    219.57 o 
  -3   4   7     1239.22     1204.39    310.32 o 
  -2   4   7     1387.89     1063.11    365.81 o 
  -1   4   7       97.03      104.62     39.02 o 
   0   4   7     1301.83     1161.37    393.93 o 
   1   4   7     3438.05     3131.48    566.07 o 
   2   4   7      211.81      161.34     13.95 o 
   3   4   7      932.28      848.92     50.97 o 
   4   4   7      737.90      689.41     54.16 o 
   5   4   7       48.12       54.91     11.58 o 
   6   4   7        4.37       18.48     10.06 o 
   7   4   7      467.78      475.07     53.95 o 
   8   4   7       30.50       36.94     17.78 o 
   9   4   7        0.01        0.00     15.28 o 
  10   4   7       29.96       45.97     21.67 o 
  11   4   7       23.26        3.75     19.44 o 
  -7   5   7       60.95       37.64     20.42 o 
  -6   5   7        7.24        0.42     14.72 o 
  -5   5   7      547.35      624.81     43.82 o 
  -4   5   7     1547.61     1509.34    189.78 o 
  -3   5   7      197.17      240.23     38.82 o 
  -2   5   7     1421.06     1430.41    231.16 o 
  -1   5   7      614.36      570.64    112.01 o 
   0   5   7        1.27        0.00      6.82 o 
   1   5   7     2547.72     2225.86    325.25 o 
   2   5   7       77.46       82.94     11.32 o 
   3   5   7       16.55       21.07      8.48 o 
   4   5   7      647.38      730.53     28.16 o 
   5   5   7      872.86      878.17     44.37 o 
   6   5   7      349.44      355.11     34.58 o 
   7   5   7      119.97      107.86     16.13 o 
   8   5   7      250.76      223.39     36.46 o 
   9   5   7        2.31        0.00     15.69 o 
  10   5   7        0.01        1.11     17.64 o 
  -5   6   7       74.16       49.86     27.36 o 
  -4   6   7      884.94      888.43     36.43 o 
  -3   6   7      316.15      325.67     22.07 o 
  -2   6   7       24.62       25.33      9.92 o 
  -1   6   7      636.67      569.83     24.46 o 
   0   6   7      380.04      392.42     28.54 o 
   1   6   7       95.70      107.31     16.11 o 
   2   6   7      346.35      287.32     27.91 o 
   3   6   7      373.88      348.03     40.97 o 
   4   6   7      133.72      166.91     16.40 o 
   5   6   7       71.75       60.48     13.05 o 
   6   6   7      306.91      329.84     23.12 o 
   7   6   7        0.20        2.82     10.80 o 
   8   6   7       30.33       24.92     11.94 o 
   9   6   7       69.55       55.43     27.36 o 
  10   6   7        1.43        4.03     18.47 o 
  -6   7   7      233.96      179.85     38.75 o 
  -5   7   7        0.31       16.80     23.89 o 
  -4   7   7      244.83      298.17     43.89 o 
  -3   7   7     1399.41     1396.42     79.30 o 
  -2   7   7       74.15       51.11     26.39 o 
  -1   7   7      152.39       98.19     30.00 o 
   0   7   7       93.18       73.47     28.89 o 
   1   7   7      233.62      215.01     16.00 o 
   2   7   7      260.35      223.68     16.76 o 
   3   7   7       20.81       26.76      9.62 o 
   4   7   7       64.32       63.65     12.48 o 
   5   7   7       56.43       74.69     14.66 o 
   6   7   7       10.73        5.73     10.22 o 
   7   7   7      100.14      122.40     17.59 o 
   8   7   7        7.43       15.10     12.47 o 
   9   7   7        6.93        3.61     10.74 o 
  10   7   7       24.72       43.19     24.72 o 
  -5   8   7      131.94      107.63     35.28 o 
  -4   8   7      150.96      199.43     39.72 o 
  -3   8   7      265.04      224.01     40.41 o 
  -2   8   7        0.41        0.00     22.22 o 
  -1   8   7       28.51       12.92     21.94 o 
   0   8   7       81.23       81.66     30.14 o 
   1   8   7        9.93        1.94     19.44 o 
   2   8   7       21.03       60.97     27.22 o 
   3   8   7       65.55       82.77     28.47 o 
   4   8   7      152.13      142.49     31.94 o 
   5   8   7        4.85        0.00     16.94 o 
   6   8   7       46.97       43.61     22.08 o 
   7   8   7       88.70       74.89     16.07 o 
   8   8   7        1.21        0.47     16.25 o 
   9   8   7        0.17        0.00     12.16 o 
  -4   9   7       58.05      116.10     36.11 o 
  -3   9   7      254.33      253.04     45.55 o 
  -2   9   7       10.05        5.56     25.83 o 
  -1   9   7      100.25      111.52     34.30 o 
   0   9   7        0.72        0.00     20.14 o 
   1   9   7       64.99       58.75     28.61 o 
   2   9   7        0.18        0.00     17.64 o 
   3   9   7       35.15       57.63     27.08 o 
   4   9   7       46.60       91.24     29.58 o 
   5   9   7       62.86       59.02     26.80 o 
   6   9   7        0.85        0.00     16.80 o 
   7   9   7       26.41       32.08     22.64 o 
   8   9   7        0.09        8.47     17.64 o 
   9   9   7       11.13       13.89     19.44 o 
  -3  10   7        0.64       15.28     26.66 o 
  -2  10   7       61.21       75.55     30.97 o 
  -1  10   7       23.75       11.39     22.78 o 
   0  10   7       42.73       45.55     29.16 o 
   1  10   7        2.49        6.67     20.69 o 
   2  10   7       81.37       87.63     32.22 o 
   3  10   7        2.51        0.00     21.39 o 
   4  10   7       27.51       21.67     23.05 o 
   5  10   7       37.48       44.44     25.83 o 
   6  10   7       28.64       45.14     24.44 o 
   7  10   7        3.58        0.00     18.33 o 
   8  10   7        2.03        0.00     18.05 o 
  -1  11   7        5.08        0.00     19.44 o 
   0  11   7       32.77       87.22     35.28 o 
   1  11   7       10.23       25.83     26.25 o 
   2  11   7        3.98        0.00     20.83 o 
   3  11   7       57.39       52.63     28.19 o 
   4  11   7       63.64       61.94     28.75 o 
   5  11   7        0.93        5.28     19.17 o 
   6  11   7        1.78       18.19     22.64 o 
  -4  -9   8       39.22       41.11     21.67 o 
  -3  -9   8       15.21       24.58     18.75 o 
  -2  -9   8       10.43        0.00     15.14 o 
  -1  -9   8       29.50       18.75     18.05 o 
   0  -9   8      162.48      180.82     28.75 o 
   1  -9   8       17.34        9.03     15.00 o 
  -6  -8   8        0.39        0.00     16.25 o 
  -5  -8   8        5.22        8.61     18.75 o 
  -4  -8   8        3.88        4.58     15.42 o 
  -3  -8   8       54.06       33.61     21.67 o 
  -2  -8   8      210.08      222.34     31.53 o 
  -1  -8   8       31.87       34.86     18.75 o 
   0  -8   8      121.22      112.77     23.05 o 
   1  -8   8      341.74      283.73     31.25 o 
   3  -8   8      251.28      233.59     31.25 o 
   4  -8   8      342.33      283.87     36.25 o 
  -7  -7   8        0.21        1.89     14.75 o 
  -6  -7   8      219.71      175.26     35.28 o 
  -5  -7   8      139.67      164.43     31.80 o 
  -4  -7   8        0.19        0.00     15.55 o 
  -3  -7   8      240.80      223.46     31.80 o 
  -2  -7   8      321.68      317.48     33.89 o 
  -1  -7   8      147.65      146.52     25.14 o 
   0  -7   8        2.23        0.00     11.94 o 
   1  -7   8      260.50      239.43     27.50 o 
   2  -7   8     1533.57     1464.75     59.58 o 
   3  -7   8        0.06        5.97     14.72 o 
   4  -7   8      184.54      190.40     28.89 o 
   5  -7   8      298.74      295.53     34.58 o 
   6  -7   8       14.38       27.36     18.89 o 
  -7  -6   8       27.38       20.72     14.95 o 
  -6  -6   8        8.74        0.00     11.84 o 
  -5  -6   8      239.20      132.31     88.33 o 
  -4  -6   8      226.38      215.09     34.44 o 
  -3  -6   8       71.69       87.43     16.11 o 
  -2  -6   8       37.03       40.36     12.20 o 
  -1  -6   8      354.58      367.95     33.47 o 
   0  -6   8      703.16      635.65     40.14 o 
   1  -6   8       78.49       69.99     17.08 o 
   2  -6   8      270.16      287.20     28.61 o 
   3  -6   8     1039.64     1026.45     50.69 o 
   4  -6   8        8.72        0.00     13.75 o 
   5  -6   8      301.97      290.67     34.03 o 
   6  -6   8      234.87      238.59     32.50 o 
   7  -6   8      128.93      159.71     31.11 o 
  -8  -5   8        3.19        0.00     12.11 o 
  -7  -5   8       41.75        7.51     13.98 o 
  -6  -5   8      117.99       89.61     59.93 o 
  -5  -5   8      194.26      132.82     66.73 o 
  -4  -5   8      166.05      157.55     22.64 o 
  -3  -5   8      371.76      360.01     25.39 o 
  -2  -5   8      628.33      664.45     30.59 o 
  -1  -5   8      552.12      585.75     33.19 o 
   0  -5   8      394.04      401.38     21.62 o 
   1  -5   8      492.42      493.92     19.76 o 
   2  -5   8       67.18       77.45     11.39 o 
   3  -5   8      236.15      238.73     23.33 o 
   4  -5   8        0.79        0.00      9.72 o 
   5  -5   8      139.30      151.79     22.22 o 
  -8  -4   8       26.40       14.54     14.68 o 
  -7  -4   8        1.19        0.00     10.58 o 
  -6  -4   8      168.55      145.51     34.51 o 
  -5  -4   8       20.72       11.04     15.28 o 
  -4  -4   8       10.01       24.88     16.11 o 
  -3  -4   8      707.68      666.15     32.89 o 
  -2  -4   8     1321.03     1368.84     65.41 o 
  -1  -4   8       50.21       55.39     11.88 o 
   0  -4   8      170.56      190.17     15.76 o 
   1  -4   8      996.69     1027.68     59.16 o 
   2  -4   8       15.54       16.80     10.83 o 
   3  -4   8      234.08      221.23     22.36 o 
   4  -4   8      870.86      949.37     41.94 o 
   5  -4   8       71.71       67.63     16.80 o 
   6  -4   8      165.64      185.26     24.58 o 
   7  -4   8      328.85      378.03     35.41 o 
   8  -4   8       97.56      101.38     24.72 o 
  -8  -3   8      140.02      133.88     34.03 o 
  -7  -3   8      231.62      192.24     25.66 o 
  -6  -3   8       35.92       23.40     15.03 o 
  -5  -3   8      461.90      382.75     57.77 o 
  -4  -3   8        0.59        0.00     10.74 o 
  -3  -3   8      149.94      142.02     26.53 o 
  -2  -3   8     1885.88     2029.43     48.90 o 
  -1  -3   8      853.26      862.63     72.43 o 
   0  -3   8      181.94      183.25     15.56 o 
   1  -3   8     1017.45      973.98     47.64 o 
   2  -3   8      896.64      846.05     36.80 o 
   3  -3   8        3.90       12.50     10.69 o 
   4  -3   8      422.75      456.77     30.14 o 
   5  -3   8     1745.31     1783.89     58.19 o 
   6  -3   8      345.15      325.67     30.28 o 
   7  -3   8      207.82      253.18     30.00 o 
   8  -3   8      298.92      281.78     33.33 o 
   9  -3   8       59.48       62.50     24.03 o 
  -8  -2   8       65.48       55.69     27.22 o 
  -7  -2   8      416.50      319.14     43.47 o 
  -6  -2   8      359.45      315.62     30.90 o 
  -5  -2   8      262.14      221.65     23.55 o 
  -4  -2   8     1674.73     1686.92     93.40 o 
  -3  -2   8      233.82      227.60     20.60 o 
  -2  -2   8      408.90      410.82     24.70 o 
  -1  -2   8     2435.89     2708.78     50.46 o 
   0  -2   8      104.68       93.92     11.78 o 
   1  -2   8       35.29       33.95      8.57 o 
   2  -2   8     1626.46     1523.63     47.77 o 
   3  -2   8     1362.83     1239.91     44.16 o 
   4  -2   8       78.95       59.72     13.89 o 
   5  -2   8       29.23       12.64     12.50 o 
   6  -2   8      411.90      432.47     33.05 o 
   7  -2   8       99.02      103.88     20.83 o 
   8  -2   8      315.64      388.58     36.80 o 
   9  -2   8      213.77      266.65     34.44 o 
  -8  -1   8        3.90        0.00     18.61 o 
  -7  -1   8      127.71      112.77     28.75 o 
  -6  -1   8      512.04      561.07     49.58 o 
  -5  -1   8      151.76      141.36     22.64 o 
  -4  -1   8       74.19       73.24     16.04 o 
  -3  -1   8     2329.69     2472.20     56.46 o 
  -2  -1   8       82.66      126.11     16.02 o 
  -1  -1   8      789.47      937.26     30.74 o 
   0  -1   8     2335.18     2390.30     42.42 o 
   1  -1   8      342.41      320.37     19.93 o 
   2  -1   8      509.66      502.77     18.08 o 
   3  -1   8     1769.15     1653.90     49.86 o 
   5  -1   8       93.34       97.49     17.78 o 
   6  -1   8       10.09        0.00     10.00 o 
   7  -1   8      114.12      105.83     20.69 o 
   8  -1   8        4.81       12.50     16.11 o 
   9  -1   8      110.35      163.04     27.50 o 
  10  -1   8       72.32       93.60     26.25 o 
  -8   0   8       35.15       37.77     23.05 o 
  -7   0   8      296.10      316.09     40.69 o 
  -6   0   8      272.71      325.53     40.00 o 
  -5   0   8      277.10      265.12     34.30 o 
  -4   0   8       97.01      107.91     23.61 o 
  -3   0   8      134.24      119.26     16.23 o 
  -2   0   8     1232.82     1293.43     57.91 o 
  -1   0   8      243.81      251.28     14.00 o 
   0   0   8     1184.81      983.41    405.14 o 
   1   0   8     1526.65     1586.42     49.59 o 
   2   0   8       27.53       27.50      6.67 o 
   3   0   8      736.59      714.25     32.91 o 
   4   0   8      817.97      650.09     33.47 o 
   5   0   8      180.69      188.74     21.39 o 
   6   0   8     1495.38     1589.74     57.08 o 
   7   0   8      267.96      267.62     28.05 o 
   8   0   8      272.00      246.79     29.58 o 
   9   0   8        0.09        2.64     15.97 o 
  10   0   8      100.24       84.44     26.25 o 
  -8   1   8      156.81      160.27     34.03 o 
  -7   1   8       29.39       54.02     21.94 o 
  -6   1   8      691.08      722.45     54.02 o 
  -5   1   8     1354.28     1495.30     69.72 o 
  -4   1   8      288.90      248.73     31.39 o 
  -3   1   8       23.33       22.50     16.53 o 
  -2   1   8     1071.54     1023.09    184.36 o 
  -1   1   8     1620.66     1577.40     84.23 o 
   0   1   8      419.39      491.75     23.14 o 
   1   1   8     2107.41     2397.08    159.59 o 
   2   1   8     1557.97     1555.41    142.14 o 
   3   1   8        0.06        0.00      6.12 o 
   4   1   8      388.56      351.36     25.83 o 
   5   1   8     1285.65     1221.16     46.80 o 
   6   1   8      795.49      813.13     41.11 o 
   7   1   8      373.01      439.97     34.16 o 
   8   1   8      272.99      258.59     30.69 o 
   9   1   8      167.01      138.88     26.94 o 
  10   1   8        1.18        0.00     16.25 o 
  -8   2   8      149.55      172.76     33.75 o 
  -7   2   8      319.41      340.67     40.69 o 
  -6   2   8       32.32       36.94     20.00 o 
  -5   2   8      819.41      849.10     52.77 o 
  -4   2   8      811.99      918.40     51.94 o 
  -3   2   8       49.65       26.94     16.53 o 
  -2   2   8      187.52      104.49    106.66 o 
  -1   2   8     1180.11      989.48    368.24 o 
   0   2   8      657.28      620.23     25.42 o 
   1   2   8        1.47        1.32      6.61 o 
   2   2   8      766.42      644.65     58.81 o 
   3   2   8      977.63      938.77     89.92 o 
   4   2   8      156.58      165.92     18.61 o 
   5   2   8      342.77      308.32     20.55 o 
   6   2   8      865.94      840.91     41.39 o 
   7   2   8      914.66      826.33     44.44 o 
   8   2   8       18.47        0.00     12.78 o 
   9   2   8      225.00      257.48     31.66 o 
  10   2   8       48.00       42.77     22.36 o 
  -8   3   8        0.09        0.00     15.28 o 
  -7   3   8      247.90      261.65     36.53 o 
  -6   3   8      209.12      288.03     36.11 o 
  -5   3   8      226.41      123.74     25.97 o 
  -4   3   8      745.21      721.75     45.00 o 
  -3   3   8     1245.37     1336.57     54.72 o 
  -2   3   8        0.60        1.80      8.61 o 
  -1   3   8      422.27      280.56    158.88 o 
   0   3   8     2007.01     1540.88    566.76 o 
   1   3   8      274.65      286.14     18.12 o 
   2   3   8       33.06       25.77     18.54 o 
   3   3   8      647.84      563.48     24.79 o 
   4   3   8      270.52      299.14     34.16 o 
   5   3   8       56.97       67.36     12.41 o 
   6   3   8       80.29       82.16     21.80 o 
   7   3   8       21.07       14.86     13.19 o 
   8   3   8       42.11       43.89     18.19 o 
   9   3   8       69.44       87.63     23.61 o 
  10   3   8      102.96      118.88     26.66 o 
  -7   4   8        0.13        0.00     16.11 o 
  -6   4   8      382.92      366.92     38.19 o 
  -5   4   8      135.31      185.26     28.33 o 
  -4   4   8      754.97      621.36    244.01 o 
  -3   4   8      283.98      250.98    142.63 o 
  -2   4   8     1094.70      912.22    541.63 o 
  -1   4   8      160.67      102.64     70.97 o 
   0   4   8     1580.30     1291.28    652.80 o 
   1   4   8      497.67      348.29     63.75 o 
   2   4   8      339.05      329.58     19.76 o 
   3   4   8       92.49       72.35     11.39 o 
   4   4   8     1127.83     1100.91     34.44 o 
   5   4   8      466.49      459.11     24.36 o 
   6   4   8      166.76      153.36     17.21 o 
   7   4   8      341.61      330.23     26.46 o 
   8   4   8        1.04       11.53     14.44 o 
   9   4   8       13.53        0.00     13.89 o 
  10   4   8      124.57      129.30     28.61 o 
  -7   5   8       68.26       50.55     21.80 o 
  -6   5   8       23.90       28.75     20.00 o 
  -5   5   8      583.11      545.24     41.25 o 
  -4   5   8       68.41       44.88     14.08 o 
  -3   5   8        2.23        0.00      9.08 o 
  -2   5   8      859.21      798.30    267.90 o 
  -1   5   8      893.67      678.39    263.24 o 
   0   5   8       86.71       68.39     27.71 o 
   1   5   8      682.09      583.69    182.00 o 
   2   5   8      928.22      870.81     31.46 o 
   3   5   8       35.16       26.13      9.18 o 
   4   5   8      182.68      167.82     16.89 o 
   5   5   8      667.01      678.23     29.80 o 
   6   5   8       26.44       31.17     11.95 o 
   7   5   8      108.82      130.70     25.35 o 
   8   5   8      494.60      540.23     31.11 o 
   9   5   8       31.22       36.25     20.14 o 
  10   5   8       36.40       32.08     20.28 o 
  -5   6   8       98.09      107.35     31.39 o 
  -4   6   8     1158.15     1061.98     70.48 o 
  -3   6   8       93.32       81.85     21.18 o 
  -2   6   8       67.17       81.83     13.57 o 
  -1   6   8      360.05      300.31     74.16 o 
   0   6   8      259.12      270.44     45.76 o 
   1   6   8      292.37      302.27     47.84 o 
   2   6   8      541.04      401.72     63.40 o 
   3   6   8      515.21      495.52     23.96 o 
   4   6   8       14.59        6.77      8.74 o 
   5   6   8        1.04        0.00      8.86 o 
   6   6   8      247.58      284.05     25.76 o 
   7   6   8        3.65        0.00      9.15 o 
   8   6   8       54.63       56.15     15.22 o 
   9   6   8       77.60       70.90     17.29 o 
  10   6   8       13.21       10.14     19.30 o 
  -5   7   8        0.05        0.00     20.83 o 
  -4   7   8        9.11        8.75     20.28 o 
  -3   7   8       50.66       49.02     27.22 o 
  -2   7   8      708.91      717.03     61.94 o 
  -1   7   8      349.25      338.72     44.44 o 
   0   7   8      137.63       90.83     28.89 o 
   1   7   8       51.95       48.69     11.18 o 
   2   7   8      131.84      112.69     13.45 o 
   3   7   8      680.24      723.80     55.55 o 
   4   7   8       36.38       38.61     10.97 o 
   5   7   8      146.84      137.96     16.79 o 
   6   7   8      122.32      119.88     16.74 o 
   7   7   8        1.87        7.07     10.82 o 
   8   7   8        4.12        0.00     11.30 o 
   9   7   8       20.68        6.52     12.57 o 
  10   7   8        0.04        0.00     18.05 o 
  -5   8   8       29.76       49.44     28.89 o 
  -4   8   8        9.79        1.67     23.61 o 
  -3   8   8       59.35       57.50     29.16 o 
  -2   8   8      591.38      580.79     58.19 o 
  -1   8   8       65.16       94.72     31.66 o 
   0   8   8      260.91      223.46     41.25 o 
   1   8   8       93.57      118.74     33.19 o 
   2   8   8        2.44        0.00     14.72 o 
   3   8   8      344.99      254.84     40.83 o 
   4   8   8       23.64       24.58     22.36 o 
   5   8   8        0.84        5.56     18.19 o 
   6   8   8       86.70      116.38     30.55 o 
   7   8   8       63.77       76.43     16.88 o 
   8   8   8       30.55       17.67     13.03 o 
   9   8   8       23.92       16.01     14.24 o 
  -3   9   8       63.06       65.27     31.25 o 
  -2   9   8      144.14      148.04     38.33 o 
  -1   9   8      122.05      159.85     39.86 o 
   0   9   8        2.93        0.00     18.47 o 
   1   9   8       96.91       97.91     34.16 o 
   2   9   8       23.19       20.55     22.36 o 
   3   9   8        2.36        0.00     17.08 o 
   4   9   8       49.72       44.58     24.72 o 
   5   9   8       29.02       30.14     22.22 o 
   6   9   8       39.87       66.94     25.69 o 
   7   9   8       10.20        2.92     17.08 o 
   8   9   8       13.52       23.61     21.67 o 
  -2  10   8       28.92        0.00     22.64 o 
  -1  10   8      438.64      514.96     58.75 o 
   0  10   8       18.89       22.08     25.28 o 
   1  10   8        5.89        1.94     23.05 o 
   2  10   8       13.53        0.00     22.08 o 
   3  10   8       19.20       36.11     25.41 o 
   4  10   8       39.59       23.75     24.30 o 
   5  10   8        0.04        4.58     20.97 o 
   6  10   8        0.40        5.97     18.75 o 
   7  10   8        8.03       17.78     21.94 o 
   0  11   8       10.97        0.00     23.19 o 
   1  11   8        3.55        0.69     20.83 o 
   2  11   8        4.78       14.03     22.36 o 
   3  11   8        0.04        0.00     17.92 o 
   4  11   8        0.81        5.00     19.44 o 
   5  11   8       12.85        7.92     20.55 o 
   6  11   8        5.61        8.47     22.22 o 
  -2  -9   9        8.61       18.05     19.44 o 
  -1  -9   9       57.02       54.30     22.22 o 
   0  -9   9       87.10      109.85     26.53 o 
   1  -9   9       37.44       42.91     18.47 o 
  -4  -8   9        3.48        0.00     17.50 o 
  -3  -8   9      349.98      334.97     39.30 o 
  -2  -8   9        1.34        0.00     14.44 o 
  -1  -8   9       19.11       36.94     19.72 o 
   0  -8   9      158.75      179.57     28.19 o 
   1  -8   9      123.02      120.96     24.30 o 
   2  -8   9        2.40       19.44     15.00 o 
  -6  -7   9      121.06      128.46     32.50 o 
  -5  -7   9      241.30      239.70     37.77 o 
  -4  -7   9       48.87       48.61     22.50 o 
  -3  -7   9       77.01       86.66     25.55 o 
  -2  -7   9      265.09      303.59     35.28 o 
  -1  -7   9        5.34        6.94     15.69 o 
   0  -7   9       11.23       12.92     15.14 o 
   1  -7   9      526.75      527.18     39.44 o 
   2  -7   9      119.27      146.10     23.61 o 
   3  -7   9       16.57       22.64     16.94 o 
   4  -7   9       55.56       92.91     23.61 o 
   5  -7   9      228.82      226.93     33.33 o 
  -6  -6   9       19.44        0.00     15.62 o 
  -5  -6   9       49.41       19.25     13.64 o 
  -4  -6   9      248.20      261.98     34.16 o 
  -3  -6   9       15.10        3.66     11.00 o 
  -2  -6   9      234.48      234.97     21.45 o 
  -1  -6   9      158.92      186.04     17.96 o 
   0  -6   9       69.84       63.61     18.05 o 
   1  -6   9      127.67      126.66     22.08 o 
   3  -6   9      207.27      188.32     25.97 o 
   4  -6   9       19.26       17.36     15.97 o 
   5  -6   9      308.31      254.84     31.80 o 
   6  -6   9      227.18      194.85     32.50 o 
  -7  -5   9      227.31      100.67     91.17 o 
  -6  -5   9       11.13       27.34     16.25 o 
  -5  -5   9        0.07        7.94     12.01 o 
  -4  -5   9       85.62       75.13     17.12 o 
  -3  -5   9       63.72       70.84     20.62 o 
  -2  -5   9       20.44       10.86     10.33 o 
  -1  -5   9       67.57       54.73     12.82 o 
   0  -5   9      435.41      455.76     23.81 o 
   1  -5   9      206.22      201.12     25.55 o 
   2  -5   9      273.25      253.59     25.41 o 
   3  -5   9      953.20      907.57     42.36 o 
   4  -5   9      314.95      322.61     29.44 o 
  -7  -4   9      153.00       76.17     20.14 o 
  -6  -4   9       83.61       45.54     16.22 o 
  -5  -4   9        3.21        9.42     11.46 o 
  -4  -4   9      626.04      534.03    109.51 o 
  -3  -4   9      780.12      791.57     37.98 o 
  -2  -4   9        2.44        1.64     10.16 o 
  -1  -4   9      447.34      452.22     25.04 o 
   0  -4   9      480.70      492.87     24.15 o 
   1  -4   9      576.33      627.74     25.48 o 
   2  -4   9        6.67       10.72      8.04 o 
   3  -4   9      242.28      259.42     25.28 o 
   4  -4   9     2874.72     2997.55     76.11 o 
   5  -4   9       21.40       26.39     14.44 o 
   6  -4   9      263.69      258.73     30.00 o 
   7  -4   9      431.13      460.94     39.16 o 
   8  -4   9       11.26        0.00     15.00 o 
  -8  -3   9      157.54      126.24     34.58 o 
  -7  -3   9       15.66       18.54     13.91 o 
  -6  -3   9      279.15      216.82     25.76 o 
  -5  -3   9      225.08      217.28     36.04 o 
  -4  -3   9       51.56       51.27     19.03 o 
  -3  -3   9      754.31      746.15     50.07 o 
  -2  -3   9      556.18      632.72     30.23 o 
  -1  -3   9      162.62      177.35     17.53 o 
   0  -3   9       79.08       81.79     12.32 o 
   1  -3   9      557.37      525.99     37.08 o 
   2  -3   9     1320.03     1299.84     35.21 o 
   3  -3   9      114.66      122.35     18.19 o 
   4  -3   9      229.59      274.01     26.39 o 
   5  -3   9     1412.22     1440.86     55.55 o 
   6  -3   9        6.86       11.39     12.08 o 
   7  -3   9      454.66      461.91     37.77 o 
   8  -3   9      272.52      300.67     34.86 o 
  -8  -2   9       73.00       91.52     30.41 o 
  -7  -2   9      100.80       73.19     27.36 o 
  -6  -2   9       12.95        9.84     12.99 o 
  -5  -2   9      288.96      240.03     25.28 o 
  -4  -2   9      524.06      558.79     32.98 o 
  -3  -2   9      580.01      602.19     31.84 o 
  -2  -2   9      347.79      345.33     23.61 o 
  -1  -2   9     1092.85     1323.57     38.19 o 
   0  -2   9     1360.29     1311.36     36.80 o 
   1  -2   9      536.80      528.89     21.88 o 
   2  -2   9     1009.20     1030.22     41.59 o 
   3  -2   9      540.97      515.10     32.08 o 
   5  -2   9      214.88      243.31     25.97 o 
   6  -2   9       15.47       25.00     15.28 o 
   7  -2   9       74.50       45.97     18.47 o 
   8  -2   9      238.12      278.17     32.91 o 
   9  -2   9       57.63       72.08     23.89 o 
  -8  -1   9        5.12        0.00     16.11 o 
  -7  -1   9      115.50      125.41     31.53 o 
  -6  -1   9      128.89       88.19     27.78 o 
  -5  -1   9       37.91       30.24     14.08 o 
  -4  -1   9      294.74      292.74     25.30 o 
  -3  -1   9        1.26       11.11     11.94 o 
  -2  -1   9        7.67       12.53     10.79 o 
  -1  -1   9     1054.36     1149.16     70.34 o 
   0  -1   9     3626.09     3671.04     73.19 o 
   1  -1   9       68.08       79.96     10.93 o 
   2  -1   9      235.07      219.12     14.40 o 
   3  -1   9     1144.75     1104.22     44.16 o 
   4  -1   9       23.95       19.86     11.80 o 
   5  -1   9      582.65      584.68     35.28 o 
   6  -1   9      346.03      381.08     31.25 o 
   7  -1   9      120.81      100.41     20.83 o 
   8  -1   9       54.93       43.61     18.47 o 
   9  -1   9      100.97      102.21     25.83 o 
  -8   0   9       14.13        0.00     16.94 o 
  -7   0   9       95.45       72.77     26.25 o 
  -6   0   9      237.12      201.65     34.16 o 
  -5   0   9      582.51      503.85     44.44 o 
  -4   0   9        0.22        0.00     13.19 o 
  -3   0   9      966.96     1032.28     37.60 o 
  -2   0   9       42.03       41.84     12.50 o 
  -1   0   9       40.82       48.90     11.23 o 
   0   0   9     2971.77     3529.40    362.19 o 
   1   0   9     1654.22     1605.16     52.63 o 
   2   0   9      110.35      112.35     16.80 o 
   3   0   9     1233.07     1173.80     44.86 o 
   4   0   9      485.08      447.05     29.58 o 
   5   0   9       24.43       10.97     11.94 o 
   6   0   9      455.81      501.21     35.55 o 
   7   0   9      479.89      499.82     37.64 o 
   8   0   9      151.40      139.43     25.00 o 
   9   0   9       66.58       60.27     21.94 o 
  10   0   9      146.67      163.88     31.11 o 
  -8   1   9       70.70       50.55     24.30 o 
  -7   1   9        0.01        0.00     15.55 o 
  -6   1   9      147.00      171.24     31.80 o 
  -5   1   9      497.67      491.91     44.58 o 
  -4   1   9      558.22      571.76     43.61 o 
  -3   1   9      291.06      242.48     28.89 o 
  -2   1   9     2984.40     3311.69     86.38 o 
  -1   1   9      580.81      605.28     30.28 o 
   0   1   9      219.57      228.19     17.73 o 
   1   1   9     3366.08     3776.53    243.66 o 
   2   1   9      117.68       89.85     28.68 o 
   3   1   9       27.19       31.31      9.84 o 
   4   1   9      946.61      869.66     40.00 o 
   5   1   9      840.42      839.24     40.69 o 
   6   1   9      144.02      147.35     21.11 o 
   7   1   9       52.44       38.47     16.80 o 
   8   1   9       92.13       80.97     21.25 o 
   9   1   9       40.72       49.16     20.42 o 
  10   1   9       74.68      105.13     27.36 o 
  -7   2   9      190.98      159.57     31.53 o 
  -6   2   9        0.01        7.50     17.36 o 
  -5   2   9      311.43      340.25     37.77 o 
  -4   2   9      724.27      836.60     51.52 o 
  -3   2   9      302.43      254.84     30.28 o 
  -2   2   9        2.90        0.00     11.39 o 
  -1   2   9     2094.32     1908.55    474.55 o 
   0   2   9      206.87      187.69     17.05 o 
   1   2   9      543.54      553.39     27.29 o 
   2   2   9     1400.88     1409.88     50.62 o 
   3   2   9      348.29      333.99     20.89 o 
   4   2   9      163.38      177.37     16.74 o 
   5   2   9      454.80      464.55     31.25 o 
   6   2   9      317.18      322.61     29.58 o 
   7   2   9        9.74       15.97     13.61 o 
   8   2   9        6.40        7.08     12.92 o 
   9   2   9       38.70       36.80     19.72 o 
  10   2   9       10.79        0.00     16.25 o 
  -7   3   9      317.79      319.42     40.97 o 
  -6   3   9      111.46      129.02     27.78 o 
  -5   3   9      378.69      490.24     42.50 o 
  -4   3   9      623.30      595.09     42.22 o 
  -3   3   9      426.35      502.88     36.80 o 
  -2   3   9       29.97       16.89     13.89 o 
  -1   3   9        6.11       11.88     12.08 o 
   0   3   9      800.12      635.04    227.14 o 
   1   3   9       30.44       28.28      9.82 o 
   2   3   9      273.05      265.69     29.10 o 
   3   3   9      726.05      695.41     28.11 o 
   4   3   9       39.65       39.04     10.89 o 
   5   3   9      160.82      206.32     23.33 o 
   6   3   9      158.04      150.93     16.88 o 
   7   3   9       36.53       56.38     17.22 o 
   8   3   9      370.44      392.33     35.69 o 
   9   3   9       82.79       86.80     22.78 o 
  10   3   9       62.35       71.24     24.44 o 
  -7   4   9       50.27       74.99     25.41 o 
  -6   4   9      235.38      230.40     33.33 o 
  -5   4   9       88.83       99.71     23.47 o 
  -4   4   9      606.09      684.81     44.58 o 
  -3   4   9     1092.24      931.27    506.00 o 
  -2   4   9      236.86      204.82     37.64 o 
  -1   4   9      158.03      126.84     52.15 o 
   0   4   9      409.71      356.13    190.12 o 
   1   4   9      532.86      401.73    122.63 o 
   2   4   9      128.65      126.49     14.53 o 
   3   4   9      341.32      328.32     20.62 o 
   4   4   9      539.01      505.45     34.58 o 
   5   4   9        0.06        2.56      8.01 o 
   6   4   9      148.80      137.99     17.20 o 
   7   4   9      340.92      339.40     55.90 o 
   8   4   9      329.61      349.83     34.86 o 
   9   4   9       52.17       41.94     19.58 o 
  10   4   9       33.68       31.66     19.44 o 
  -6   5   9      116.17      132.07     26.94 o 
  -5   5   9      432.19      403.44     37.36 o 
  -4   5   9       29.82       22.08     15.28 o 
  -3   5   9      457.51      392.30    192.28 o 
  -2   5   9      798.91      682.82    383.58 o 
  -1   5   9       51.41       10.66     25.69 o 
   0   5   9      233.50      155.18    109.09 o 
   1   5   9      516.36      488.29    183.74 o 
   2   5   9      107.05       88.79     19.72 o 
   3   5   9        5.53       11.77      8.84 o 
   4   5   9      146.12      134.43     29.16 o 
   5   5   9      197.11      224.44     19.09 o 
   6   5   9       14.32       16.21     11.32 o 
   7   5   9       65.66       67.74     15.14 o 
   8   5   9      143.88      156.84     19.91 o 
   9   5   9      248.40      262.76     34.03 o 
  10   5   9        0.12        0.00     15.83 o 
  -4   6   9       71.58       69.56     29.03 o 
  -3   6   9      189.39      168.44     18.88 o 
  -2   6   9      356.03      294.44     77.56 o 
  -1   6   9      697.52      590.54    215.68 o 
   0   6   9       61.53       50.56     31.53 o 
   1   6   9      117.57       78.67     20.55 o 
   2   6   9      493.82      398.34     89.78 o 
   3   6   9       59.09       71.24     12.72 o 
   4   6   9        0.53        3.82      8.33 o 
   5   6   9       58.56       66.33     13.43 o 
   6   6   9       54.51       72.36     14.59 o 
   7   6   9        1.11        0.00      8.86 o 
   8   6   9        0.13        0.00     10.07 o 
   9   6   9       13.06        1.47     11.44 o 
  -4   7   9      149.89      125.13     35.00 o 
  -3   7   9       57.65       50.14     27.78 o 
  -2   7   9      237.29      153.46     35.97 o 
  -1   7   9      132.23       94.58     29.86 o 
   0   7   9      263.80      210.54     37.77 o 
   1   7   9        3.78        4.72      8.36 o 
   2   7   9      400.65      342.81     42.01 o 
   3   7   9       90.31       79.19     13.61 o 
   4   7   9       45.88       62.99     12.49 o 
   5   7   9       15.48       13.46     10.05 o 
   6   7   9       85.51      102.23     16.34 o 
   7   7   9       63.29       56.62     15.07 o 
   8   7   9       27.75       27.13     23.68 o 
   9   7   9       57.08       62.95     17.43 o 
  -4   8   9        4.47        0.00     20.28 o 
  -3   8   9      172.10      179.15     40.00 o 
  -2   8   9       18.26       24.72     25.69 o 
  -1   8   9        0.07        0.00     18.61 o 
   0   8   9       91.97       71.80     30.00 o 
   1   8   9      175.73      194.15     39.16 o 
   2   8   9       26.20       20.83     20.97 o 
   3   8   9       69.62       38.75     23.47 o 
   4   8   9      125.26       98.46     30.69 o 
   5   8   9       13.86       18.05     20.83 o 
   6   8   9       12.72        0.69     15.83 o 
   7   8   9       51.16       46.23     15.27 o 
   8   8   9        1.16       18.10     13.51 o 
   9   8   9       15.00       27.57     15.11 o 
  -3   9   9        8.13        5.00     26.11 o 
  -2   9   9      405.53      423.72     57.22 o 
  -1   9   9        9.87        0.00     21.25 o 
   0   9   9       10.04       27.91     25.69 o 
   1   9   9       41.61       24.16     22.91 o 
   2   9   9       58.07       94.72     33.47 o 
   3   9   9       55.76       58.88     27.64 o 
   4   9   9       37.08       26.11     24.16 o 
   5   9   9       53.10       38.19     24.16 o 
   6   9   9        0.21        0.00     15.28 o 
   7   9   9        2.84       20.97     21.11 o 
   8   9   9       22.13       48.89     25.55 o 
  -1  10   9        2.40        0.00     15.69 o 
   0  10   9      144.83      180.26     42.36 o 
   1  10   9       44.23       23.47     25.55 o 
   2  10   9        4.38        0.42     21.80 o 
   3  10   9        1.55        0.00     19.03 o 
   4  10   9        0.64        0.00     17.08 o 
   5  10   9       73.44       64.16     27.78 o 
   6  10   9        0.36        0.00     17.22 o 
   7  10   9       10.41       10.42     19.03 o 
   2  11   9       27.34       57.08     31.66 o 
   3  11   9        0.58        5.83     21.11 o 
   4  11   9        2.27        0.00     17.78 o 
  -3  -8  10      107.99      122.77     28.89 o 
  -2  -8  10       72.89       48.75     21.25 o 
  -1  -8  10       25.99       39.58     19.72 o 
   0  -8  10      122.77      153.18     28.61 o 
   1  -8  10       24.68       32.64     18.05 o 
   2  -8  10       12.69       16.11     16.39 o 
  -4  -7  10       51.24       67.36     26.25 o 
  -3  -7  10      139.60      153.04     31.25 o 
  -2  -7  10      462.38      453.72     43.47 o 
  -1  -7  10       73.49       78.47     23.61 o 
   0  -7  10      119.79      106.66     23.47 o 
   1  -7  10      277.24      276.78     32.08 o 
   2  -7  10       40.71       55.55     19.58 o 
   4  -7  10      180.49      219.43     31.25 o 
  -5  -6  10       18.15        9.02     13.53 o 
  -4  -6  10       74.88      110.61     20.32 o 
  -3  -6  10        1.64        0.00     15.00 o 
  -2  -6  10       43.61       58.03     15.42 o 
  -1  -6  10      987.75      992.01     55.55 o 
   0  -6  10        0.60       10.55     15.28 o 
   1  -6  10      273.56      273.31     30.00 o 
   2  -6  10      431.47      403.86     33.33 o 
   4  -6  10       21.08       18.19     17.36 o 
   5  -6  10       52.95       59.16     23.05 o 
  -6  -5  10      314.42      177.48     92.15 o 
  -5  -5  10      175.43      117.77     47.50 o 
  -4  -5  10      152.77      141.35     28.33 o 
  -3  -5  10      128.45      141.22     24.23 o 
  -2  -5  10        0.10        0.00     10.70 o 
  -1  -5  10     1005.85     1060.66     38.69 o 
   0  -5  10      122.87      128.83     16.01 o 
   1  -5  10        8.90        1.74      8.89 o 
   2  -5  10      607.65      668.96     39.44 o 
   3  -5  10      452.82      482.46     35.41 o 
   4  -5  10        0.17        9.30     11.94 o 
  -7  -4  10       96.05       67.22     19.67 o 
  -6  -4  10      120.91       74.37     26.46 o 
  -5  -4  10      134.71      174.73     47.22 o 
  -4  -4  10      377.60      317.48     27.38 o 
  -3  -4  10      806.47      791.74     64.30 o 
  -2  -4  10       80.47       85.63     15.95 o 
  -1  -4  10      102.89      107.09     15.71 o 
   0  -4  10     1088.87     1148.95     73.88 o 
   1  -4  10       63.04       71.17     12.32 o 
   2  -4  10        4.69       13.91      8.46 o 
   3  -4  10     1061.11     1038.53     47.91 o 
   4  -4  10      478.80      596.20     38.05 o 
   5  -4  10        6.78        2.92     12.78 o 
   6  -4  10      120.71      155.40     24.72 o 
   7  -4  10      279.74      342.89     35.41 o 
  -7  -3  10        8.35        4.37     13.62 o 
  -6  -3  10      251.27      208.61     26.02 o 
  -5  -3  10      523.18      357.52     55.41 o 
  -4  -3  10      135.87      131.14     22.01 o 
  -3  -3  10      238.09      251.49     23.61 o 
  -2  -3  10      658.21      746.90     39.58 o 
  -1  -3  10       95.02      102.71     15.27 o 
   0  -3  10      750.62      749.93     29.84 o 
   1  -3  10      360.80      331.76     20.03 o 
   2  -3  10      171.43      194.33     17.43 o 
   3  -3  10      199.70      225.68     25.14 o 
   5  -3  10      538.50      563.57     38.47 o 
   6  -3  10       21.60       27.36     15.97 o 
   7  -3  10      293.56      318.73     33.89 o 
   8  -3  10      133.51      144.71     27.78 o 
  -7  -2  10      105.26       84.16     30.41 o 
  -6  -2  10      123.75      126.65     21.84 o 
  -5  -2  10     1022.71      904.80     43.45 o 
  -4  -2  10       40.00       67.38     16.99 o 
  -3  -2  10        0.25        0.00     10.74 o 
  -2  -2  10      508.06      493.31     28.25 o 
  -1  -2  10      301.38      359.87     23.55 o 
   0  -2  10      105.59      117.63     14.52 o 
   1  -2  10       50.56       44.44     15.00 o 
   2  -2  10      456.86      493.85     33.33 o 
   3  -2  10      206.21      208.73     24.30 o 
   4  -2  10      160.45      167.63     21.94 o 
   5  -2  10      863.70      937.57     47.08 o 
   6  -2  10      508.61      470.10     37.08 o 
   7  -2  10       68.00       52.22     18.61 o 
   8  -2  10      345.27      366.64     37.50 o 
  -7  -1  10      131.52      109.30     30.83 o 
  -6  -1  10       67.49       96.66     29.72 o 
  -5  -1  10      365.94      320.67     38.89 o 
  -4  -1  10      554.49      604.75     33.77 o 
  -3  -1  10       10.72        0.00     10.38 o 
  -2  -1  10      984.56     1111.35     65.69 o 
  -1  -1  10     1499.30     1590.27    138.11 o 
   0  -1  10       25.00       33.89     14.17 o 
   1  -1  10      168.89      197.35     22.78 o 
   2  -1  10      202.39      190.96     23.05 o 
   3  -1  10      706.85      701.75     37.64 o 
   4  -1  10        0.06        0.83     11.11 o 
   5  -1  10       57.21       82.49     18.19 o 
   6  -1  10     1636.45     1678.62     63.61 o 
   7  -1  10       67.66       56.25     18.47 o 
   8  -1  10      170.55      158.46     26.11 o 
   9  -1  10      244.97      274.56     36.11 o 
  -7   0  10       83.65       47.08     21.80 o 
  -6   0  10      446.11      407.05     43.75 o 
  -5   0  10        5.97        0.00     11.80 o 
  -4   0  10      717.58      698.00     50.00 o 
  -3   0  10      871.07      970.48     37.90 o 
  -2   0  10      109.59      110.96     22.08 o 
  -1   0  10      984.52     1003.54     49.30 o 
   0   0  10      731.59      828.96     43.61 o 
   1   0  10       53.78       56.94     15.83 o 
   2   0  10      107.76      110.82     17.78 o 
   3   0  10      386.70      391.78     28.75 o 
   4   0  10      705.59      705.36     38.89 o 
   5   0  10       59.28       58.88     16.53 o 
   6   0  10       83.20      118.88     21.11 o 
   7   0  10      623.91      659.26     43.19 o 
   8   0  10        0.07        0.00     13.61 o 
   9   0  10      228.43      212.35     32.36 o 
  -7   1  10       72.60       60.13     25.41 o 
  -6   1  10      177.64      204.71     34.72 o 
  -5   1  10      188.68      142.49     29.44 o 
  -4   1  10       13.96       25.00     16.39 o 
  -3   1  10      393.65      466.77     39.44 o 
  -2   1  10      925.59     1026.73     52.50 o 
  -1   1  10      681.88      661.06     40.55 o 
   0   1  10      237.34      223.09     18.13 o 
   1   1  10      981.31     1123.36     40.76 o 
   2   1  10     1350.78     1325.58     94.92 o 
   3   1  10      161.34      158.32     20.97 o 
   4   1  10      729.33      702.72     38.47 o 
   5   1  10      279.96      287.89     26.66 o 
   6   1  10       91.40       92.35     19.03 o 
   7   1  10       94.07      124.30     21.80 o 
   8   1  10       17.53       46.66     18.89 o 
   9   1  10       12.94        3.06     14.30 o 
  -7   2  10       37.03       17.64     20.14 o 
  -6   2  10       13.37        0.00     14.03 o 
  -5   2  10      200.89      248.45     34.72 o 
  -4   2  10       97.23       79.30     21.67 o 
  -3   2  10      159.45      114.44     22.78 o 
  -2   2  10      116.69      116.80     21.53 o 
  -1   2  10        1.29        0.56     12.22 o 
   0   2  10       36.31       34.58     10.84 o 
   1   2  10      471.74      460.85     39.65 o 
   2   2  10     2913.58     2880.83    131.52 o 
   3   2  10        1.95        0.00      7.43 o 
   4   2  10       95.79       92.34     13.77 o 
   5   2  10      496.40      502.32     34.16 o 
   6   2  10       46.30       55.97     15.97 o 
   7   2  10      426.85      470.66     36.80 o 
   8   2  10       49.90       68.05     19.58 o 
   9   2  10       38.70       46.66     20.14 o 
  -6   3  10       27.99       12.36     17.78 o 
  -5   3  10      137.57      148.32     28.19 o 
  -4   3  10      115.48      102.21     22.78 o 
  -3   3  10      425.35      441.22     36.11 o 
  -2   3  10       13.16        0.69     12.50 o 
  -1   3  10      405.73      327.70    162.56 o 
   0   3  10       97.03       70.71     24.58 o 
   1   3  10        6.15        2.36      8.24 o 
   2   3  10     1101.43     1095.54     36.30 o 
   3   3  10     1294.47     1258.29     38.89 o 
   4   3  10       22.48       13.30     10.17 o 
   5   3  10      403.91      402.24     31.80 o 
   6   3  10      133.96      146.27     17.33 o 
   7   3  10       46.13       59.58     17.78 o 
   8   3  10      183.99      173.32     26.80 o 
   9   3  10       40.24       56.25     20.28 o 
  -6   4  10       80.31       91.52     25.97 o 
  -5   4  10        5.71        0.00     13.89 o 
  -4   4  10      164.28      227.21     29.72 o 
  -3   4  10      197.36      183.87     25.97 o 
  -2   4  10      322.58      438.21    144.02 o 
  -1   4  10      157.15      189.77     37.91 o 
   0   4  10     1667.45     1324.85    732.44 o 
   1   4  10      463.88      385.58    149.22 o 
   2   4  10       22.96       26.23     10.38 o 
   3   4  10     1485.16     1385.46     76.73 o 
   4   4  10       71.25       57.51     13.00 o 
   5   4  10       12.02        8.90     10.42 o 
   6   4  10      197.90      208.04     20.22 o 
   7   4  10      155.54      148.36     24.16 o 
   8   4  10       82.75       84.16     21.53 o 
   9   4  10       25.90       16.53     16.11 o 
  -5   5  10      210.12      195.68     29.30 o 
  -4   5  10        2.73        0.00     11.80 o 
  -3   5  10      172.26      178.74     24.58 o 
  -2   5  10      627.25      527.14    241.65 o 
  -1   5  10      176.75      101.11     47.36 o 
   0   5  10       48.29       64.56     25.62 o 
   1   5  10      760.57      704.28    358.24 o 
   2   5  10       83.25       29.47     12.78 o 
   3   5  10      140.38      112.01     15.10 o 
   4   5  10      326.78      322.87     22.53 o 
   5   5  10       91.31       86.16     14.69 o 
   6   5  10       27.43       14.36     10.86 o 
   7   5  10       36.44       58.51     14.65 o 
   8   5  10       11.14        4.31     11.29 o 
   9   5  10        0.28        4.72     16.94 o 
  -4   6  10      115.06      143.32     24.30 o 
  -3   6  10      132.85      116.43     34.65 o 
  -2   6  10      432.24      321.44    163.25 o 
  -1   6  10      296.96      236.12    150.75 o 
   0   6  10        8.34        7.81      8.28 o 
   1   6  10       21.00       23.50     23.40 o 
   2   6  10      143.99      119.41     42.15 o 
   3   6  10        0.12        0.00     11.32 o 
   4   6  10       50.13       36.66     20.55 o 
   5   6  10       83.82      110.03     15.91 o 
   6   6  10        8.67        6.95     10.49 o 
   7   6  10       17.89       27.41     12.47 o 
   8   6  10       11.53       27.45     11.96 o 
   9   6  10        0.06       18.61     18.47 o 
  -3   7  10       49.78       24.03     22.78 o 
  -2   7  10      120.22       68.47     29.72 o 
  -1   7  10      436.42      191.10     38.05 o 
   0   7  10       45.00       17.54     27.64 o 
   1   7  10      124.47       90.45     44.23 o 
   2   7  10      114.64      110.02     36.04 o 
   3   7  10       54.11       43.81     11.75 o 
   4   7  10        2.24       16.31      9.31 o 
   5   7  10        8.68        4.69      9.93 o 
   6   7  10       63.33       73.55     15.69 o 
   7   7  10        0.28        5.65     11.34 o 
   8   7  10       23.88       24.67     13.44 o 
   9   7  10       59.93       47.63     16.30 o 
  -3   8  10      211.29      259.01     46.39 o 
  -2   8  10       18.81       12.64     23.33 o 
  -1   8  10      147.74       93.74     32.64 o 
   0   8  10      217.29      204.57     40.27 o 
   1   8  10       61.49       46.39     23.61 o 
   2   8  10      125.11       73.19     29.44 o 
   3   8  10       91.07       80.83     30.69 o 
   4   8  10        4.79       26.53     19.58 o 
   5   8  10        0.25        5.56     17.78 o 
   6   8  10        3.54       18.75     19.58 o 
   7   8  10       18.46       37.29     13.94 o 
   8   8  10        0.01        6.71     13.00 o 
  -2   9  10        1.75        9.72     21.80 o 
  -1   9  10       56.34       62.36     32.64 o 
   0   9  10       80.64       86.24     33.47 o 
   1   9  10      134.97       86.38     31.94 o 
   2   9  10       59.19       55.69     29.30 o 
   3   9  10        6.22       11.39     20.42 o 
   4   9  10       49.92       27.50     23.75 o 
   5   9  10        4.80       13.89     18.19 o 
   6   9  10        0.08        0.00     16.53 o 
   7   9  10        1.70        0.00     15.00 o 
   0  10  10       56.09       37.91     28.05 o 
   1  10  10        7.53       25.28     25.97 o 
   2  10  10       16.38       47.22     26.11 o 
   3  10  10        0.13        0.00     19.86 o 
   4  10  10       30.20       19.44     24.16 o 
   5  10  10        5.40       40.14     26.66 o 
  -2  -7  11       59.33       61.80     24.72 o 
  -1  -7  11       91.92       97.21     25.83 o 
   0  -7  11        1.00        0.00     12.78 o 
   1  -7  11      132.46      101.24     23.61 o 
   2  -7  11       36.51       43.33     19.30 o 
  -4  -6  11       83.36       73.56     18.99 o 
  -3  -6  11        1.40        0.00     11.70 o 
  -2  -6  11      268.93      256.16     24.59 o 
  -1  -6  11       53.55       75.13     22.78 o 
   0  -6  11        0.03        0.69     14.30 o 
   1  -6  11       66.90       58.19     20.55 o 
   2  -6  11      183.91      215.12     28.47 o 
  -5  -5  11        4.09        7.21     13.20 o 
  -4  -5  11      100.03       84.30     18.76 o 
  -3  -5  11      149.02      164.03     22.43 o 
  -2  -5  11       81.63       89.34     17.52 o 
  -1  -5  11      643.18      635.57     66.52 o 
   0  -5  11      220.01      218.94     20.41 o 
   1  -5  11       55.61       50.38     12.88 o 
   2  -5  11      377.48      425.11     35.14 o 
   3  -5  11       53.74       64.86     18.47 o 
  -5  -4  11        1.56       10.77     13.72 o 
  -4  -4  11      130.50      147.96     22.05 o 
  -3  -4  11      212.17      216.93     23.86 o 
  -2  -4  11      139.10      141.95     19.52 o 
  -1  -4  11      373.28      381.98     45.27 o 
   0  -4  11     1605.63     1689.45     79.09 o 
   1  -4  11      224.22      218.46     27.50 o 
   2  -4  11      180.05      176.65     24.30 o 
   3  -4  11      745.71      763.55     44.30 o 
   4  -4  11       52.87       54.30     17.22 o 
   5  -4  11       13.18       18.47     14.58 o 
   6  -4  11      240.75      348.17     36.39 o 
  -6  -3  11      194.03      163.45     24.14 o 
  -5  -3  11      175.69      161.84     23.72 o 
  -4  -3  11        0.63        4.86     11.81 o 
  -3  -3  11      211.52      206.03     27.15 o 
  -2  -3  11      290.38      347.37     26.00 o 
  -1  -3  11        2.67       11.94     14.03 o 
   0  -3  11       39.15       44.02     17.92 o 
   1  -3  11     1924.12     1999.71     69.44 o 
   2  -3  11       43.93       59.30     17.78 o 
   3  -3  11      418.90      485.66     35.69 o 
   4  -3  11      758.21      718.14     42.91 o 
   5  -3  11      153.12      168.88     25.00 o 
   6  -3  11       26.58       18.19     15.42 o 
   7  -3  11       55.19       93.33     23.33 o 
  -6  -2  11       54.18       39.72     23.89 o 
  -5  -2  11      228.83      214.60     25.14 o 
  -4  -2  11      791.30      785.78     39.62 o 
  -3  -2  11      260.34      288.73     36.53 o 
  -2  -2  11      532.74      518.43     43.47 o 
  -1  -2  11      231.44      247.48     30.83 o 
   0  -2  11        7.05        5.97     13.75 o 
   1  -2  11     1102.75     1109.78     51.38 o 
   2  -2  11      426.12      447.60     34.44 o 
   3  -2  11        6.08        5.28     11.67 o 
   4  -2  11      549.81      549.96     37.77 o 
   5  -2  11      740.91      853.13     47.36 o 
   6  -2  11        0.97        3.61     13.75 o 
   7  -2  11       86.61      112.21     24.03 o 
   8  -2  11       53.70       80.97     22.78 o 
  -6  -1  11        0.23        0.56     15.97 o 
  -5  -1  11      340.75      314.42     40.41 o 
  -4  -1  11      220.68      212.76     34.16 o 
  -3  -1  11      331.50      353.31     38.75 o 
  -2  -1  11      480.52      553.71     42.64 o 
  -1  -1  11     1206.93     1199.91     57.22 o 
   0  -1  11       29.31       44.02     17.64 o 
   1  -1  11      118.27      113.74     20.28 o 
   2  -1  11     1176.13     1147.00     50.97 o 
   3  -1  11      159.85      199.15     24.86 o 
   4  -1  11        1.89       17.78     12.36 o 
   5  -1  11      583.05      602.32     39.16 o 
   6  -1  11      671.29      688.56     43.47 o 
   7  -1  11       21.41       19.30     16.25 o 
   8  -1  11      106.19       91.24     24.16 o 
  -6   0  11      194.08      200.12     35.97 o 
  -5   0  11       32.93       31.80     20.97 o 
  -4   0  11      447.26      464.13     43.89 o 
  -3   0  11      811.73      765.08     51.25 o 
  -2   0  11      238.44      234.01     30.41 o 
  -1   0  11      368.34      380.53     35.28 o 
   0   0  11      697.73      750.92     43.89 o 
   1   0  11      237.30      223.18     26.25 o 
   2   0  11      906.92      901.18     44.44 o 
   3   0  11      306.16      303.73     28.19 o 
   4   0  11      109.89      106.52     19.58 o 
   5   0  11      108.21       78.19     17.78 o 
   6   0  11      576.82      660.51     42.36 o 
   7   0  11      404.99      440.80     38.19 o 
   8   0  11        0.63        7.22     13.61 o 
  -6   1  11      230.81      231.65     36.66 o 
  -5   1  11      280.98      241.65     35.83 o 
  -4   1  11      108.47       99.30     24.58 o 
  -3   1  11     1850.37     1746.81     73.33 o 
  -2   1  11       46.80       51.80     18.47 o 
  -1   1  11        3.44       15.69     13.05 o 
   0   1  11      712.95      712.31     42.22 o 
   1   1  11      500.67      582.64     28.04 o 
   2   1  11      150.05      131.66     17.22 o 
   3   1  11       21.49       18.33     12.64 o 
   4   1  11      235.95      258.87     26.94 o 
   5   1  11       52.60       51.11     15.69 o 
   6   1  11       47.15       52.22     16.39 o 
   7   1  11      222.07      267.34     30.83 o 
   8   1  11      246.10      291.37     32.64 o 
   9   1  11        1.78        0.00     15.14 o 
  -6   2  11       54.48       18.89     19.58 o 
  -5   2  11      198.30      219.84     33.75 o 
  -4   2  11      154.40      105.41     25.14 o 
  -3   2  11      197.80      215.82     29.58 o 
  -2   2  11     1146.47     1242.13     58.05 o 
  -1   2  11       10.19        3.47     10.97 o 
   0   2  11      490.44      494.43     27.44 o 
   1   2  11     1061.72     1090.61     37.57 o 
   2   2  11       43.26       42.69     11.75 o 
   3   2  11        2.07        9.97     11.67 o 
   4   2  11       24.69       31.27     11.24 o 
   5   2  11      286.60      302.34     28.05 o 
   6   2  11        2.02        3.89     11.11 o 
   7   2  11       11.09       27.36     14.30 o 
   8   2  11      276.32      264.01     30.97 o 
   9   2  11       31.35       24.30     17.92 o 
  -6   3  11       47.18       33.89     21.53 o 
  -5   3  11       82.24       75.69     23.75 o 
  -4   3  11      402.96      394.14     37.50 o 
  -3   3  11        8.08       18.05     14.72 o 
  -2   3  11      627.48      633.98     42.22 o 
  -1   3  11      941.17      991.59     49.16 o 
   0   3  11      159.94      136.47     46.80 o 
   1   3  11      489.97      481.80     89.58 o 
   2   3  11      455.55      424.59     24.95 o 
   3   3  11        0.73        2.83      8.34 o 
   4   3  11       48.78       64.65     13.23 o 
   5   3  11       89.90       86.05     14.59 o 
   6   3  11      138.15      133.18     21.94 o 
   7   3  11       26.03       34.72     16.11 o 
   8   3  11       11.27       12.78     15.97 o 
   9   3  11      110.59      106.80     24.72 o 
  -5   4  11       37.92       20.28     18.05 o 
  -4   4  11      204.14      261.65     32.50 o 
  -3   4  11       90.50       82.77     21.11 o 
  -2   4  11        9.78        0.00     10.69 o 
  -1   4  11       99.50      172.76     52.43 o 
   0   4  11      552.81      451.63    206.86 o 
   1   4  11      311.73      284.19    114.71 o 
   2   4  11       60.87       64.81     20.90 o 
   3   4  11      236.00      260.42     30.48 o 
   4   4  11      637.90      619.21     31.53 o 
   5   4  11       16.33       19.46     10.35 o 
   6   4  11      161.42      181.13     19.91 o 
   7   4  11       61.82       84.99     20.69 o 
   8   4  11       21.83       13.61     14.30 o 
   9   4  11       21.21       44.44     20.97 o 
  -5   5  11       57.27       18.89     17.22 o 
  -4   5  11       23.66        9.44     14.58 o 
  -3   5  11      126.36      137.77     23.75 o 
  -2   5  11       25.87       15.55     13.05 o 
  -1   5  11       59.23       58.29     22.71 o 
   0   5  11        5.26       10.01      8.78 o 
   1   5  11        4.09        0.00      7.86 o 
   2   5  11       12.36        0.64      8.07 o 
   3   5  11       26.46       14.26      8.87 o 
   4   5  11      816.83      778.18     33.89 o 
   5   5  11        6.35        0.00      8.76 o 
   6   5  11        7.22        9.86     10.49 o 
   7   5  11       76.86       86.02     16.81 o 
   8   5  11       22.46       18.33     15.14 o 
   9   5  11      100.89       89.02     24.58 o 
  -4   6  11       28.54       10.42     14.30 o 
  -3   6  11       99.54       96.94     20.55 o 
  -2   6  11       17.94       17.84     11.10 o 
  -1   6  11       66.14       68.55     49.02 o 
   0   6  11        2.89        2.73     13.68 o 
   1   6  11       53.23       24.36     28.47 o 
   2   6  11        7.59       10.81      8.04 o 
   3   6  11       30.96        9.35      9.40 o 
   4   6  11       91.86       92.02     15.03 o 
   5   6  11      366.88      403.97     47.77 o 
   6   6  11        1.54        6.50     10.55 o 
   7   6  11       42.10       51.71     14.71 o 
   8   6  11       12.80       10.64     12.01 o 
  -2   7  11       43.46        0.28     17.78 o 
  -1   7  11       45.68        0.00     15.14 o 
   0   7  11       59.54       38.64     38.75 o 
   1   7  11       39.64       14.27      9.37 o 
   2   7  11      391.95      380.21    158.81 o 
   3   7  11      110.38       91.37     42.29 o 
   4   7  11        0.90        7.25      8.86 o 
   5   7  11      311.18      320.17     44.44 o 
   6   7  11       12.46        8.41     10.64 o 
   7   7  11        2.41        0.00     10.16 o 
   8   7  11       16.99       30.88     14.30 o 
  -2   8  11        9.37       12.08     21.39 o 
  -1   8  11       33.02        3.89     18.75 o 
   0   8  11      203.86      102.77     32.91 o 
   1   8  11       94.26       61.25     27.22 o 
   2   8  11       47.46       22.64     22.36 o 
   3   8  11      105.78       63.47     29.16 o 
   4   8  11       24.22       36.66     22.91 o 
   5   8  11       30.78       20.83     21.80 o 
   6   8  11       30.99       28.75     23.33 o 
   7   8  11       15.50       17.35     12.98 o 
   0   9  11       90.04       88.60     34.44 o 
   1   9  11       82.21       56.94     27.91 o 
   2   9  11        5.57       14.03     20.83 o 
   3   9  11       11.84       18.89     22.64 o 
   4   9  11       13.36       18.75     21.94 o 
   5   9  11        0.07       12.22     19.44 o 
   6   9  11       10.61       16.39     21.53 o 
  -2  -6  12       86.32       95.55     27.36 o 
  -3  -5  12        0.16        0.00     15.97 o 
  -2  -5  12      133.89      154.99     30.14 o 
  -1  -5  12      100.68      133.46     26.94 o 
   0  -5  12      137.15      146.52     26.11 o 
   1  -5  12       12.39        1.67     13.47 o 
   2  -5  12      149.40      169.85     26.80 o 
  -4  -4  12      104.10       72.49     26.39 o 
  -3  -4  12      163.65      129.43     30.69 o 
  -2  -4  12       14.57        0.00     14.17 o 
  -1  -4  12      290.26      271.23     34.58 o 
   0  -4  12      208.57      268.31     32.08 o 
   1  -4  12      144.59      153.32     25.83 o 
   2  -4  12       13.68       29.86     16.11 o 
   3  -4  12      266.03      318.73     33.19 o 
   5  -4  12       49.39       66.94     20.69 o 
  -5  -3  12       61.30       54.58     23.47 o 
  -4  -3  12       60.90       28.47     20.28 o 
  -3  -3  12      121.04       99.85     27.50 o 
  -2  -3  12      335.15      337.47     38.61 o 
  -1  -3  12        2.56        3.19     14.58 o 
   0  -3  12      618.36      571.07     43.05 o 
   1  -3  12      265.68      336.50     33.75 o 
   2  -3  12        4.98        0.00     11.67 o 
   3  -3  12      165.76      162.77     25.00 o 
   4  -3  12      309.12      304.98     31.94 o 
   5  -3  12        2.34       16.80     13.19 o 
   6  -3  12      172.30      205.82     29.16 o 
  -5  -2  12      129.57      126.24     31.80 o 
  -4  -2  12      107.38       87.35     26.94 o 
  -3  -2  12       51.72       53.19     22.50 o 
  -2  -2  12      175.26      136.10     27.22 o 
  -1  -2  12      305.91      352.89     37.08 o 
   0  -2  12       59.94       49.72     17.64 o 
   1  -2  12     1341.54     1385.31     61.25 o 
   2  -2  12      407.31      399.69     35.00 o 
   3  -2  12       36.02       25.97     15.00 o 
   4  -2  12      533.48      586.76     40.97 o 
   5  -2  12       85.36      137.21     24.03 o 
   6  -2  12       12.79       29.44     17.22 o 
   7  -2  12      221.21      264.70     33.75 o 
  -5  -1  12      106.53       98.74     29.30 o 
  -4  -1  12      306.75      285.81     39.16 o 
  -3  -1  12       27.96       19.86     18.05 o 
  -2  -1  12      382.12      452.05     40.83 o 
  -1  -1  12      377.42      366.64     35.69 o 
   0  -1  12      180.29      216.51     28.61 o 
   1  -1  12      325.73      350.81     32.78 o 
   2  -1  12     2093.15     2072.07     71.94 o 
   3  -1  12      374.33      386.36     33.75 o 
   4  -1  12      109.37      120.55     22.36 o 
   5  -1  12      655.86      696.06     44.86 o 
   6  -1  12       59.77       84.44     21.25 o 
   7  -1  12        2.54        0.00     13.89 o 
  -5   0  12       21.68        0.00     15.83 o 
  -4   0  12      352.51      325.81     39.58 o 
  -3   0  12      315.06      349.56     38.75 o 
  -2   0  12        0.47        0.69     13.47 o 
  -1   0  12      537.71      604.12     43.33 o 
   0   0  12      432.61      449.69     36.66 o 
   1   0  12        5.72        4.17     12.22 o 
   2   0  12        8.08        2.78     12.08 o 
   3   0  12     1257.67     1313.65     56.66 o 
   4   0  12      118.08      127.35     22.78 o 
   5   0  12      198.92      199.98     26.66 o 
   6   0  12      444.23      485.24     39.02 o 
   7   0  12       86.08       74.30     21.25 o 
   8   0  12       13.16       14.30     16.94 o 
  -5   1  12       37.86       55.97     21.80 o 
  -4   1  12      135.88      136.80     28.61 o 
  -3   1  12      402.24      445.38     40.55 o 
  -2   1  12      845.14      866.32     52.22 o 
  -1   1  12      136.51      177.07     26.53 o 
   0   1  12      693.18      636.48     41.66 o 
   1   1  12      122.08      136.66     22.64 o 
   2   1  12        0.82        0.00     10.97 o 
   3   1  12      456.20      456.91     34.03 o 
   4   1  12      274.77      293.17     28.75 o 
   6   1  12      103.06      137.07     23.75 o 
   7   1  12      433.95      504.13     40.97 o 
   8   1  12        1.02        0.00     14.17 o 
  -5   2  12      239.95      235.54     35.97 o 
  -4   2  12        3.55        0.00     11.80 o 
  -3   2  12      442.70      441.08     40.83 o 
  -2   2  12      280.85      275.81     30.97 o 
  -1   2  12      203.16      240.26     29.16 o 
   0   2  12      226.05      233.59     27.78 o 
   1   2  12      799.51      810.00     34.56 o 
   2   2  12        2.61        1.81      9.30 o 
   3   2  12      126.91      123.35     16.42 o 
   4   2  12      447.07      414.55     33.61 o 
   6   2  12        2.92        4.44     10.83 o 
   7   2  12       80.03       93.33     21.94 o 
   8   2  12      300.51      361.36     37.77 o 
  -5   3  12       88.72      108.05     27.50 o 
  -4   3  12      288.97      260.54     34.03 o 
  -3   3  12       22.39        6.94     14.58 o 
  -2   3  12      358.28      417.33     37.22 o 
  -1   3  12      474.43      457.88     37.22 o 
   0   3  12      147.32      129.43     22.36 o 
   1   3  12      248.04      219.50     43.33 o 
   2   3  12      247.72      255.84     28.68 o 
   3   3  12      203.50      191.58     19.64 o 
   4   3  12      403.63      386.34     26.05 o 
   5   3  12      107.08      174.85     32.78 o 
   6   3  12       21.66       35.69     15.83 o 
   7   3  12       29.07       20.14     15.00 o 
   8   3  12      110.93      122.91     24.86 o 
  -4   4  12      167.67      200.40     30.55 o 
  -3   4  12      191.53      165.68     27.08 o 
  -2   4  12       15.29        9.30     12.92 o 
  -1   4  12     1302.59     1342.12     58.88 o 
   0   4  12       14.56        4.32     10.83 o 
   1   4  12        6.25        6.53     13.05 o 
   2   4  12      280.27      269.60     40.00 o 
   3   4  12      280.19      253.63     33.82 o 
   4   4  12       62.60       44.71     13.51 o 
   5   4  12       13.22       14.81     10.22 o 
   6   4  12       51.07       64.35     15.05 o 
   7   4  12        9.38        8.61     12.64 o 
   8   4  12       16.52       22.36     16.53 o 
  -4   5  12       30.73       15.00     15.97 o 
  -3   5  12       60.23       84.30     20.83 o 
  -2   5  12      106.33       59.72     18.75 o 
  -1   5  12       28.54       42.91     16.39 o 
   0   5  12      590.58      722.66    158.53 o 
   1   5  12        0.41        0.00      8.88 o 
   2   5  12       82.78       53.30     25.41 o 
   3   5  12      193.16      179.66     40.34 o 
   4   5  12       18.81       25.61     11.45 o 
   5   5  12        6.68       22.26     11.07 o 
   6   5  12        0.15        3.51     12.15 o 
   7   5  12       43.09       36.34     12.88 o 
   8   5  12        0.14        5.56     14.44 o 
  -3   6  12       47.93       50.69     18.19 o 
  -2   6  12       94.94       84.44     20.00 o 
  -1   6  12       22.27       20.54     24.51 o 
   0   6  12      178.26      171.44     19.97 o 
   1   6  12      341.54      270.10    102.01 o 
   2   6  12       61.04       41.04     29.51 o 
   3   6  12       57.75       47.54     14.17 o 
   4   6  12      154.82      121.45     41.18 o 
   5   6  12       15.54        2.33     10.21 o 
   6   6  12        9.55        1.59     10.20 o 
   7   6  12        5.41       17.86     12.11 o 
  -1   7  12       26.37       10.55     19.72 o 
   0   7  12       25.37       13.18     10.40 o 
   1   7  12        2.28        0.00      8.34 o 
   2   7  12      133.42      113.98     84.16 o 
   3   7  12       54.43       23.30     22.15 o 
   4   7  12        6.37       13.05     18.75 o 
   5   7  12       13.77       13.79     10.62 o 
   6   7  12      163.04      171.49     21.21 o 
   7   7  12        0.54        1.88     11.14 o 
  -1   8  12       46.55        0.00     17.64 o 
   0   8  12        0.50        0.00     15.42 o 
   1   8  12        3.67        0.00     15.28 o 
   2   8  12       28.92        0.00     13.33 o 
   3   8  12        8.17        0.00     13.19 o 
   4   8  12        2.50        0.00     17.22 o 
   5   8  12        1.14        0.00     15.28 o 
   6   8  12       86.50       67.49     29.03 o 
   2   9  12        0.32        0.00     17.64 o 
   3   9  12        3.24        0.00     17.22 o 
   4   9  12        1.18        0.00     16.94 o 
  -1  -5  13       47.10       64.72     23.89 o 
   0  -5  13       14.87       13.19     16.53 o 
   1  -5  13      158.19      209.85     31.39 o 
  -2  -4  13        1.28        0.28     15.14 o 
  -1  -4  13      208.81      216.51     33.61 o 
   0  -4  13      109.53      122.49     25.69 o 
   1  -4  13       25.76       45.97     19.58 o 
   2  -4  13      150.57      208.87     30.00 o 
   3  -4  13      103.55      159.43     27.91 o 
  -3  -3  13      185.40      161.10     32.78 o 
  -2  -3  13       30.47       39.02     21.53 o 
  -1  -3  13       25.65       34.72     18.05 o 
   0  -3  13      362.99      349.56     37.08 o 
   1  -3  13       58.65       92.49     23.33 o 
   2  -3  13       88.95       88.05     22.50 o 
   3  -3  13      112.00       84.72     22.64 o 
   4  -3  13      144.01      151.93     26.94 o 
   5  -3  13        1.65       20.97     16.25 o 
  -4  -2  13       11.48        0.14     16.39 o 
  -3  -2  13       92.20      100.96     27.08 o 
  -2  -2  13      255.20      263.45     36.39 o 
  -1  -2  13       10.78        9.03     16.11 o 
   0  -2  13      245.05      251.79     32.50 o 
   1  -2  13      293.20      340.39     35.41 o 
   2  -2  13      131.85      142.63     25.55 o 
   3  -2  13       29.93       14.17     13.47 o 
   4  -2  13      169.25      190.68     28.33 o 
   5  -2  13       30.81       52.22     18.33 o 
   6  -2  13        1.10       24.30     16.11 o 
  -4  -1  13       59.68       62.91     24.03 o 
  -3  -1  13       38.07       24.44     19.72 o 
  -2  -1  13      240.32      280.81     36.39 o 
  -1  -1  13      314.54      309.28     36.11 o 
   0  -1  13       35.04       32.08     16.80 o 
   1  -1  13      322.95      385.25     35.83 o 
   2  -1  13      309.47      351.64     34.86 o 
   3  -1  13      109.58      107.35     21.94 o 
   4  -1  13       23.41       37.22     18.05 o 
   5  -1  13      215.50      269.84     32.08 o 
   6  -1  13        1.03        0.00     13.19 o 
  -4   0  13      208.21      222.07     35.83 o 
  -3   0  13      174.66      153.46     29.16 o 
  -2   0  13      106.12       93.88     25.41 o 
  -1   0  13      166.35      226.51     31.80 o 
   0   0  13      421.27      438.30     38.89 o 
   1   0  13       17.41       21.11     15.69 o 
   2   0  13      470.96      461.77     36.94 o 
   3   0  13      315.74      344.97     33.47 o 
   4   0  13        0.24        0.00     12.36 o 
   6   0  13      230.69      248.31     31.39 o 
   7   0  13        0.32        3.19     14.03 o 
  -4   1  13      182.34      164.85     31.80 o 
  -3   1  13      142.35      148.60     29.44 o 
  -2   1  13      226.40      221.09     31.66 o 
  -1   1  13       89.60      109.71     23.33 o 
   0   1  13      145.78       98.46     21.94 o 
   1   1  13      178.21      209.01     27.64 o 
   2   1  13        2.41        0.00      9.30 o 
   3   1  13      931.37      829.80     47.22 o 
   4   1  13      299.20      303.59     30.83 o 
   6   1  13      246.07      284.28     32.36 o 
   7   1  13       93.54      133.46     26.11 o 
  -4   2  13        0.98       23.89     17.64 o 
  -3   2  13       82.44      109.71     26.11 o 
  -2   2  13      262.24      282.90     32.78 o 
  -1   2  13       44.03       67.22     20.83 o 
   0   2  13      304.88      322.89     33.05 o 
   1   2  13      295.96      301.09     31.25 o 
   2   2  13       94.43      108.96     16.29 o 
   3   2  13       93.17       88.42     15.51 o 
   4   2  13      951.54      940.07     50.55 o 
   6   2  13       18.77       17.50     13.19 o 
   7   2  13      178.63      169.29     26.94 o 
  -3   3  13       26.59       32.78     17.78 o 
  -2   3  13      304.35      304.84     34.16 o 
  -1   3  13      169.33      179.99     27.64 o 
   0   3  13        9.23        9.30     12.92 o 
   1   3  13      456.20      491.91     37.64 o 
   2   3  13      246.69      241.88     22.18 o 
   3   3  13        7.21       15.88     10.07 o 
   4   3  13        0.41        0.00      7.99 o 
   6   3  13       50.40       49.02     18.05 o 
   7   3  13       31.53       12.50     13.75 o 
  -3   4  13       37.64       31.25     18.19 o 
  -2   4  13       68.75       58.19     19.30 o 
  -1   4  13      375.02      443.72     37.64 o 
   0   4  13      343.90      352.61     33.05 o 
   1   4  13       12.74       11.97     10.85 o 
   2   4  13      335.40      280.89     66.11 o 
   3   4  13       27.08       28.65     11.80 o 
   4   4  13        4.93       11.58      9.50 o 
   5   4  13       80.30       89.99     28.61 o 
   6   4  13       57.75       72.99     15.85 o 
   7   4  13        0.35        2.36     13.47 o 
  -2   5  13       23.89       14.03     14.17 o 
  -1   5  13      226.54      219.29     28.47 o 
   0   5  13      150.64      142.35     23.19 o 
   1   5  13       61.12       42.65     14.26 o 
   2   5  13       60.81       32.35     20.69 o 
   3   5  13      229.56      190.46     48.47 o 
   4   5  13       14.62       12.30     10.74 o 
   5   5  13       73.86       62.58     15.46 o 
   6   5  13       86.98      107.90     18.45 o 
   7   5  13       10.50        7.53     11.60 o 
  -1   6  13        1.08        0.00     11.67 o 
   0   6  13      101.58      155.85     57.84 o 
   1   6  13      129.23      164.16     32.57 o 
   2   6  13       25.35       14.91     13.89 o 
   3   6  13       65.88       44.81     20.48 o 
   4   6  13       33.59       16.69     11.15 o 
   5   6  13       70.92       77.10     16.46 o 
   6   6  13       78.35       63.24     23.54 o 
   0   7  13        2.42       17.92     24.03 o 
   1   7  13      322.24      284.06    116.31 o 
   2   7  13        2.27        0.00      9.08 o 
   3   7  13        1.25        0.00      8.87 o 
   4   7  13       30.07       34.73     19.30 o 
   5   7  13       59.62       35.17     13.17 o 
   2   8  13      114.10        6.67     19.30 o 
   3   8  13        0.77        0.00     15.55 o 
  -1  -3  14       59.69       73.05     24.58 o 
   0  -3  14       72.13       70.83     22.91 o 
   1  -3  14       36.57       62.36     22.78 o 
   2  -3  14       18.21       50.69     21.11 o 
  -2  -2  14       75.67       75.83     25.69 o 
  -1  -2  14        6.70       18.89     18.33 o 
   0  -2  14      255.11      260.67     34.30 o 
   1  -2  14       51.34       84.30     23.75 o 
   2  -2  14       37.53       33.47     17.64 o 
   3  -2  14      189.02      224.84     31.94 o 
   4  -2  14      127.24      146.66     27.91 o 
  -2  -1  14      138.02      124.57     29.72 o 
  -1  -1  14       59.09       56.94     22.91 o 
   0  -1  14        0.25        5.00     13.75 o 
   1  -1  14      367.75      440.52     39.72 o 
   2  -1  14      175.93      204.29     30.28 o 
   3  -1  14       11.47       18.47     15.55 o 
   4  -1  14      175.43      229.98     31.66 o 
   5  -1  14       95.41      100.69     24.30 o 
  -2   0  14      116.22      117.07     27.64 o 
  -1   0  14      197.71      235.68     33.89 o 
   0   0  14       98.98       96.94     24.16 o 
   1   0  14        8.41        0.00     10.97 o 
   2   0  14      490.82      563.85     42.77 o 
   3   0  14       95.36       89.85     22.50 o 
   4   0  14       84.89       68.61     20.55 o 
  -2   1  14        0.95       14.86     15.28 o 
  -1   1  14      149.44      157.35     27.64 o 
   0   1  14      259.14      306.09     34.30 o 
   1   1  14       42.16       35.14     18.05 o 
   2   1  14       93.87      115.82     24.16 o 
   3   1  14      342.49      366.92     35.55 o 
   4   1  14       51.37       76.66     21.39 o 
   5   1  14       17.65       13.89     14.72 o 
   6   1  14       99.82       99.58     23.89 o 
  -2   2  14      105.99      114.71     26.39 o 
  -1   2  14       14.55       23.89     15.83 o 
   0   2  14      173.49      166.24     26.94 o 
   1   2  14      245.83      246.79     29.44 o 
   2   2  14       15.54       20.42     15.55 o 
   3   2  14      108.65      127.49     23.61 o 
   4   2  14      170.12      155.96     25.28 o 
   5   2  14       41.84       30.41     16.25 o 
   6   2  14       11.40        6.81     13.19 o 
  -2   3  14      128.57      154.29     28.19 o 
  -1   3  14      171.38      159.57     27.36 o 
   0   3  14       58.29       55.69     19.44 o 
   1   3  14      104.23      112.63     23.33 o 
   2   3  14      169.46      165.68     25.55 o 
   3   3  14       10.53       11.52     17.01 o 
   4   3  14      132.42      138.74     19.61 o 
   6   3  14        7.02       20.00     15.42 o 
  -1   4  14       65.89       65.83     21.39 o 
   0   4  14      122.07      156.93     26.39 o 
   1   4  14       43.01       34.30     15.69 o 
   2   4  14       71.04       70.11     20.35 o 
   3   4  14       25.79       32.01     12.81 o 
   4   4  14        0.91        0.19      9.51 o 
   5   4  14      213.89      216.23     40.00 o 
   6   4  14       79.19       98.33     22.08 o 
  -1   5  14       33.34       48.05     19.17 o 
   0   5  14       74.65      123.19     24.16 o 
   1   5  14       27.54       20.83     15.69 o 
   2   5  14      110.06       35.42     26.11 o 
   3   5  14       73.33       37.43     34.09 o 
   4   5  14       25.16       18.29     11.74 o 
   5   5  14       10.13        1.58      9.37 o 
   1   6  14       21.07       29.72     16.67 o 
   2   6  14       13.22        5.09     11.48 o 
   3   6  14      133.09       86.38     44.30 o 
   4   6  14       65.39       48.28     20.97 o 
   0   0  15        3.17        0.00     14.58 o 
   1   0  15       69.64       81.52     23.89 o 
   2   0  15       58.91       62.36     20.97 o 
   3   0  15       15.16       30.28     16.53 o 
   0   1  15       58.96       50.69     21.53 o 
   1   1  15       12.20       19.03     16.39 o 
   2   1  15      190.16      210.54     30.14 o 
   3   1  15       27.38       62.36     21.25 o 
   0   2  15       62.88       51.38     20.55 o 
   1   2  15       28.06       13.19     16.39 o 
   2   2  15        3.82        0.69     12.22 o 
   3   2  15      201.01      221.23     30.97 o 
   4   2  15      130.64      126.93     25.97 o 
   1   3  15       61.91       45.83     19.72 o 
   2   3  15       80.44       74.30     21.11 o 
   3   3  15        2.45        4.72     13.47 o 
   2   4  15      104.64      167.35     27.50 o 
                                                 
